# Supplementary material for: Proteomic Study Identifies Glycolytic and Inflammation Pathways Involved in Recurrent Otitis Media
Source: Int J Mol Sci. 2020 Dec 5;21(23):9291. doi: 10.3390/ijms21239291 (PMC7731350; doi:10.3390/ijms21239291)
Supplement: Supplementary file 1 [file ijms-21-09291-s001.zip]

Archive with 1 entries (1 files):
- Supp_TableS1_rev1.xlsx
