# Supplementary material for: Proteomic Study Identifies Glycolytic and Inflammation Pathways Involved in Recurrent Otitis Media
Source: Int J Mol Sci. 2020 Dec 5;21(23):9291. doi: 10.3390/ijms21239291 (PMC7731350; doi:10.3390/ijms21239291)
Supplement: Supplementary file 1 [file ijms-21-09291-s001.zip › Supp_TableS1_rev1.xlsx]

## Sheet: Spot 1
Accession	Description	Score	Coverage	# Proteins	# Unique Peptides	# Peptides	# PSMs	# AAs	MW [kDa]	calc. pI
P04264	Keratin, type II cytoskeletal 1 OS=Homo sapiens GN=KRT1 PE=1 SV=6 - [K2C1_HUMAN]	675.934	25.93	1	12	13	17	644	65.999	8.11865
	A2	Sequence	# PSMs	# Proteins	# Protein Groups	Protein Group Accessions	Modifications	ΔCn	q-Value	PEP	IonScore	Exp Value	Charge	MH+ [Da]	ΔM [ppm]	RT [min]	# Missed Cleavages
	High	GGGGGGYGSGGSSYGSGGGSYGSGGGGGGGR	2	1	1	P04264		0	0	0.02644	124.11	4.85188e-13	2	2383.96	1.93765	15.1231	0
	High	SGGGFSSGSAGIINYQR	2	1	1	P04264		0	0	0.07477	80.27	2.41509e-07	2	1657.8	2.32793	18.9189	0
	High	FLEQQNQVLQTK	1	2	2	P04264;P35908		0	0	0.08163	78.81	3.46562e-07	2	1475.79	1.16115	18.0059	0
	High	SKAEAESLYQSK	2	1	1	P04264		0	0	0.09283	73.5	1.0028e-06	2	1340.67	0.786461	14.7954	1
	High	YEELQITAGR	1	1	1	P04264		0	0	0.06721	73	1.52612e-06	2	1179.6	0.861925	18.2005	0
	High	AEAESLYQSK	1	1	1	P04264		0	0	0.1777	62.3	1.35728e-05	2	1125.54	0.327698	15.5889	0
	High	TNAENEFVTIKK	2	1	1	P04264		0	0	0.1435	59.34	2.89285e-05	2	1393.73	1.13433	16.9468	1
	High	TNAENEFVTIK	1	1	1	P04264		0	0	0.1521	58.1	4.49157e-05	2	1265.64	0.187629	18.5931	0
	High	DYQELmNTK	1	1	1	P04264	M6(Oxidation)	0	0	0.2268	53.51	5.65983e-05	2	1157.51	0.293505	15.6109	0
	High	SLVNLGGSK	1	1	1	P04264		0	0	0.177	50.79	0.000307212	2	874.5	0.783606	17.4755	0
	High	LDSELKNmQDmVEDYR	1	1	1	P04264	M8(Oxidation); M11(Oxidation)	0	0	0.09951	38.66	0.00081006	3	2017.89	0.402708	17.159	1
	High	NmQDmVEDYR	1	1	1	P04264	M2(Oxidation); M5(Oxidation)	0	0	0.2193	38.37	0.00018921	2	1332.52	1.12748	15.3198	0
	High	GSYGSGGSSYGSGGGSYGSGGGGGGHGSYGSGSSSGGYR	1	1	1	P04264		0	0	0.1999	14.76	0.0333403	3	3312.31	1.57545	15.8179	0
P13645	Keratin, type I cytoskeletal 10 OS=Homo sapiens GN=KRT10 PE=1 SV=6 - [K1C10_HUMAN]	669.292	21.75	1	11	13	16	584	58.7917	5.21143
	A2	Sequence	# PSMs	# Proteins	# Protein Groups	Protein Group Accessions	Modifications	ΔCn	q-Value	PEP	IonScore	Exp Value	Charge	MH+ [Da]	ΔM [ppm]	RT [min]	# Missed Cleavages
	High	ALEESNYELEGK	1	1	1	P13645		0	0	0.02842	93.45	1.0099e-08	2	1381.65	1.6929	17.2263	0
	High	QSLEASLAETEGR	1	1	1	P13645		0	0	0.0324	91.78	1.63945e-08	2	1390.68	0.544283	18.7509	0
	High	GSLGGGFSSGGFSGGSFSR	1	1	1	P13645		0	0	0.04237	86.84	3.34328e-08	2	1707.78	2.02079	20.1679	0
	High	SQYEQLAEQNR	1	1	1	P13645		0	0	0.05176	78.73	3.03437e-07	2	1365.64	1.04227	16.0464	0
	High	SLLEGEGSSGGGGR	1	1	1	P13645		0	0	0.07536	70.46	1.9609e-06	2	1262.6	0.680153	16.0406	0
	High	LENEIQTYR	1	1	1	P13645		0	0	0.194	66.37	6.93178e-06	2	1165.59	0.69286	16.7545	0
	High	LKYENEVALR	2	1	1	P13645		0	0	0.1333	60.96	1.5272e-05	3	1234.68	0.065214	17.0068	1
	High	VTmQNLNDR	2	3	3	P02533;P08779;P13645	M3(Oxidation)	0	0	0.1331	59.22	3.09357e-05	2	1106.53	0.322103	13.6742	0
	High	QSVEADINGLR	1	1	1	P13645		0	0	0.1495	54.53	8.87975e-05	2	1201.62	0.637657	18.6753	0
	High	YENEVALR	1	1	1	P13645		0	0	0.2065	53.42	0.000150146	2	993.5	-0.0349637	16.3823	0
	High	SQYEQLAEQNRK	1	1	1	P13645		0	0	0.1398	53.42	0.000128762	2	1493.74	1.03508	15.0771	1
	High	VLDELTLTK	1	1	1	P13645		0	0	0.1523	52.97	9.26053e-05	2	1031.6	-1.45594	19.5434	0
	High	LASYLDKVR	2	3	3	P02533;P08779;P13645		0	0	0.2482	41.16	0.000983792	2	1064.61	0.114267	17.1419	1
P35908	Keratin, type II cytoskeletal 2 epidermal OS=Homo sapiens GN=KRT2 PE=1 SV=2 - [K22E_HUMAN]	565.817	25.82	1	9	12	13	639	65.3932	8.00146
	A2	Sequence	# PSMs	# Proteins	# Protein Groups	Protein Group Accessions	Modifications	ΔCn	q-Value	PEP	IonScore	Exp Value	Charge	MH+ [Da]	ΔM [ppm]	RT [min]	# Missed Cleavages
	High	GSSSGGGYSSGSSSYGSGGR	1	1	1	P35908		0	0	0.01178	106.2	3.11848e-11	2	1740.71	0.410826	13.9698	0
	High	GFSSGSAVVSGGSR	1	1	1	P35908		0	0	0.02058	99.07	3.09699e-09	2	1254.61	1.14852	16.0521	0
	High	YEELQVTVGR	1	1	1	P35908		0	0	0.03188	85.25	1.05235e-07	2	1193.62	1.0354	18.4518	0
	High	FLEQQNQVLQTK	1	2	2	P04264;P35908		0	0	0.08163	78.81	3.46562e-07	2	1475.79	1.16115	18.0059	0
	High	GGSGGGGSISGGGYGSGGGSGGR	1	1	1	P35908		0	0	0.06923	76.22	1.12227e-07	2	1741.75	0.718908	14.3345	0
	High	DYQELmNVK	1	1	1	P35908	M6(Oxidation)	0	0	0.1166	61.22	1.32141e-05	2	1155.54	0.62127	16.9582	0
	High	DVDNAYmIK	1	1	1	P35908	M7(Oxidation)	0	0	0.1631	55.01	5.93141e-05	2	1084.5	0.324864	16.8435	0
	High	TAAENDFVTLK	1	1	1	P35908		0	0	0.1482	54.33	0.000116966	2	1208.62	1.48931	18.8221	0
	High	AQYEEIAQR	1	2	2	P48668;P35908		0	0	0.2281	53.51	0.000134143	2	1107.54	0.0587325	15.7189	0
	High	NLDLDSIIAEVK	1	3	3	P48668;P13647;P35908		0	0	0.1643	48.45	0.000331503	2	1329.73	4.42938	24.3048	0
	High	HGGGGGGFGGGGFGSR	2	1	1	P35908		0	0	0.134	42.97	0.000426439	3	1320.58	0.0527265	15.8551	0
	High	GGSSSGGGYGSGGGGSSSVK	1	1	1	P35908		0	0	0.2052	32.12	0.00346776	2	1588.68	0.958543	13.0697	0
P35527	Keratin, type I cytoskeletal 9 OS=Homo sapiens GN=KRT9 PE=1 SV=3 - [K1C9_HUMAN]	564.65	21.19	1	8	8	10	623	62.0268	5.23682
	A2	Sequence	# PSMs	# Proteins	# Protein Groups	Protein Group Accessions	Modifications	ΔCn	q-Value	PEP	IonScore	Exp Value	Charge	MH+ [Da]	ΔM [ppm]	RT [min]	# Missed Cleavages
	High	GGSGGSYGGGGSGGGYGGGSGSR	1	1	1	P35527		0	0	0.006796	130.54	2.07524e-13	2	1791.73	1.31093	13.8488	0
	High	GGSGGSHGGGSGFGGESGGSYGGGEEASGSGGGYGGGSGK	1	1	1	P35527		0	0	0.00186435	110.66	8.56979e-12	3	3223.29	1.69183	15.7068	0
	High	SGGGGGGGLGSGGSIR	2	1	1	P35527		0	0	0.04137	93.44	1.17753e-08	2	1232.6	-0.251113	15.033	0
	High	QGVDADINGLR	1	1	1	P35527		0	0	0.04416	78.53	3.15633e-07	2	1157.59	0.631573	18.0003	0
	High	FSSSSGYGGGSSR	1	1	1	P35527		0	0	0.03686	72.59	3.47009e-07	2	1235.53	0.570803	14.2102	0
	High	IKFEmEQNLR	1	1	1	P35527	M5(Oxidation)	0	0	0.09107	54.7	9.31821e-05	3	1323.67	0.480198	16.5775	1
	High	QVLDNLTmEK	1	1	1	P35527	M8(Oxidation)	0	0	0.1582	54.28	0.000153592	2	1206.6	0.0306014	17.7904	0
	High	STmQELNSR	2	1	1	P35527	M3(Oxidation)	0	0	0.2068	44.78	0.000518949	2	1081.49	0.125811	13.6797	0
P08779	Keratin, type I cytoskeletal 16 OS=Homo sapiens GN=KRT16 PE=1 SV=4 - [K1C16_HUMAN]	542.347	38.27	1	9	14	16	473	51.2362	5.04639
	A2	Sequence	# PSMs	# Proteins	# Protein Groups	Protein Group Accessions	Modifications	ΔCn	q-Value	PEP	IonScore	Exp Value	Charge	MH+ [Da]	ΔM [ppm]	RT [min]	# Missed Cleavages
	High	GQTGGDVNVEmDAAPGVDLSR	1	1	1	P08779	M11(Oxidation)	0	0	0.03474	91.67	7.79481e-09	2	2103.97	3.23145	18.5543	0
	High	APSTYGGGLSVSSR	1	1	1	P08779		0	0	0.03731	83.64	1.02938e-07	2	1338.67	0.890382	16.8936	0
	High	ALEEANADLEVK	1	2	2	P02533;P08779		0	0	0.06087	79.11	3.40614e-07	2	1301.66	0.439321	17.7275	0
	High	VLDELTLAR	1	2	2	P02533;P08779		0	0	0.1497	64.04	8.9739e-06	2	1029.59	-0.376694	19.8706	0
	High	TEELNKEVASNSELVQSSR	1	1	1	P08779		0	0	0.05605	63.95	8.51747e-06	3	2120.05	1.92593	17.5544	1
	High	LEQEIATYR	1	2	2	P02533;P08779		0	0	0.1786	59.73	4.21933e-05	2	1122.58	0.457938	16.9162	0
	High	VTmQNLNDR	2	3	3	P02533;P08779;P13645	M3(Oxidation)	0	0	0.1331	59.22	3.09357e-05	2	1106.53	0.322103	13.6742	0
	High	EVFTSSSSSSSR	1	1	1	P08779		0	0	0.1051	55.96	3.29567e-05	2	1260.57	0.829276	14.5409	0
	High	IIAATIENAQPILQIDNAR	1	1	1	P08779		0	0	0.0873	54.14	2.04304e-05	2	2064.16	9.19726	22.1946	0
	High	LLEGEDAHLSSQQASGQSYSSR	1	1	1	P08779		0	0	0.04313	46.88	0.00027383	3	2350.09	1.28113	16.8814	0
	High	LASYLDKVR	2	3	3	P02533;P08779;P13645		0	0	0.2482	41.16	0.000983792	2	1064.61	0.114267	17.1419	1
	High	NHEEEmLALR	1	1	1	P08779	M6(Oxidation)	0	0	0.2308	37.08	0.00401563	3	1257.59	-0.201091	16.0012	0
	High	KNHEEEmLALR	1	1	1	P08779	M7(Oxidation)	0	0	0.2183	34.34	0.0102892	3	1385.68	-0.754605	15.083	1
	High	ILNEmRDQYEQmAEK	1	1	1	P08779	M5(Oxidation); M12(Oxidation)	0	0	0.2279	25.3	0.0308401	3	1929.87	2.12774	15.5158	1
P02533	Keratin, type I cytoskeletal 14 OS=Homo sapiens GN=KRT14 PE=1 SV=4 - [K1C14_HUMAN]	422.537	20.55	1	3	8	10	472	51.5294	5.16064
	A2	Sequence	# PSMs	# Proteins	# Protein Groups	Protein Group Accessions	Modifications	ΔCn	q-Value	PEP	IonScore	Exp Value	Charge	MH+ [Da]	ΔM [ppm]	RT [min]	# Missed Cleavages
	High	APSTYGGGLSVSSSR	1	1	1	P02533		0	0	0.02202	102.04	1.85989e-09	2	1425.7	1.57325	16.8756	0
	High	EVATNSELVQSGK	1	1	1	P02533		0	0	0.03981	86.03	7.37153e-08	2	1361.69	0.687887	15.7131	0
	High	ALEEANADLEVK	1	2	2	P02533;P08779		0	0	0.06087	79.11	3.40614e-07	2	1301.66	0.439321	17.7275	0
	High	VLDELTLAR	1	2	2	P02533;P08779		0	0	0.1497	64.04	8.9739e-06	2	1029.59	-0.376694	19.8706	0
	High	LEQEIATYR	1	2	2	P02533;P08779		0	0	0.1786	59.73	4.21933e-05	2	1122.58	0.457938	16.9162	0
	High	VTmQNLNDR	2	3	3	P02533;P08779;P13645	M3(Oxidation)	0	0	0.1331	59.22	3.09357e-05	2	1106.53	0.322103	13.6742	0
	High	GQVGGDVNVEmDAAPGVDLSR	1	1	1	P02533	M11(Oxidation)	0	0	0.08152	53.95	7.71203e-05	2	2101.99	3.24018	19.0647	0
	High	LASYLDKVR	2	3	3	P02533;P08779;P13645		0	0	0.2482	41.16	0.000983792	2	1064.61	0.114267	17.1419	1
P48668	Keratin, type II cytoskeletal 6C OS=Homo sapiens GN=KRT6C PE=1 SV=3 - [K2C6C_HUMAN]	288.925	17.73	1	5	7	8	564	59.9883	8.00146
	A2	Sequence	# PSMs	# Proteins	# Protein Groups	Protein Group Accessions	Modifications	ΔCn	q-Value	PEP	IonScore	Exp Value	Charge	MH+ [Da]	ΔM [ppm]	RT [min]	# Missed Cleavages
	High	YEELQVTAGR	1	1	1	P48668		0	0	0.05676	88.69	4.0765e-08	2	1165.59	1.20792	17.2031	0
	High	SGFSSISVSR	1	1	1	P48668		0	0	0.119	78.63	2.91998e-07	2	1026.52	-0.436043	17.7398	0
	High	AIGGGLSSVGGGSSTIK	1	1	1	P48668		0	0	0.04597	69.88	2.5649e-06	2	1447.78	0.59904	18.0175	0
	High	AQYEEIAQR	1	2	2	P48668;P35908		0	0	0.2281	53.51	0.000134143	2	1107.54	0.0587325	15.7189	0
	High	NLDLDSIIAEVK	1	3	3	P48668;P13647;P35908		0	0	0.1643	48.45	0.000331503	2	1329.73	4.42938	24.3048	0
	High	DVDAAYmNKVELQAK	2	1	1	P48668	M7(Oxidation)	0	0	0.2289	42.04	0.00172548	3	1710.84	0.94501	17.2201	1
	High	ALYDAELSQmQTHISDTSVVLSmDNNR	1	1	1	P48668	M10(Oxidation); M23(Oxidation)	0	0	0.09292	35.9	0.0019792	3	3070.42	3.75853	20.2693	0
P40121-2	Isoform 2 of Macrophage-capping protein OS=Homo sapiens GN=CAPG - [CAPG_HUMAN]	193.647	17.72	2	5	5	6	333	36.8337	7.1958
	A2	Sequence	# PSMs	# Proteins	# Protein Groups	Protein Group Accessions	Modifications	ΔCn	q-Value	PEP	IonScore	Exp Value	Charge	MH+ [Da]	ΔM [ppm]	RT [min]	# Missed Cleavages
	High	QAALQVAEGFISR	1	2	1	P40121-2		0	0	0.05116	62.88	1.47613e-05	2	1389.75	3.79238	21.9684	0
	High	VSDATGQmNLTK	1	2	1	P40121-2	M8(Oxidation)	0	0	0.1059	61.88	1.74807e-05	2	1280.62	0.574743	14.2044	0
	High	ANAQAAALYK	1	2	1	P40121-2		0	0	0.1966	55.41	9.40909e-05	2	1020.55	0.456413	15.6416	0
	High	EGNPEEDLTADK	1	2	1	P40121-2		0	0	0.1184	47.56	0.000148203	2	1317.58	0.788769	16.3764	0
	High	YQEGGVESAFHK	2	2	1	P40121-2		0	0	0.1827	43.97	0.000761647	2	1351.63	0.79939	16.3706	0
P13647	Keratin, type II cytoskeletal 5 OS=Homo sapiens GN=KRT5 PE=1 SV=3 - [K2C5_HUMAN]	150.531	7.12	1	3	4	4	590	62.34	7.73779
	A2	Sequence	# PSMs	# Proteins	# Protein Groups	Protein Group Accessions	Modifications	ΔCn	q-Value	PEP	IonScore	Exp Value	Charge	MH+ [Da]	ΔM [ppm]	RT [min]	# Missed Cleavages
	High	AQYEEIANR	1	1	1	P13647		0	0	0.1501	63.47	1.40331e-05	2	1093.53	0.305607	15.6472	0
	High	YEELQQTAGR	1	1	1	P13647		0	0	0.09642	58.51	4.29128e-05	2	1194.58	0.525561	15.3255	0
	High	ISISTSGGSFR	1	1	1	P13647		0	0	0.1935	50.56	0.000276892	2	1111.57	0.333994	18.0795	0
	High	NLDLDSIIAEVK	1	3	3	P48668;P13647;P35908		0	0	0.1643	48.45	0.000331503	2	1329.73	4.42938	24.3048	0
	A2	Sequence	# PSMs	# Proteins	# Protein Groups	Protein Group Accessions	Modifications	ΔCn	q-Value	PEP	IonScore	Exp Value	Charge	MH+ [Da]	ΔM [ppm]	RT [min]	# Missed Cleavages
	High	ENAGEDPGLAR	1	2	1	P81605		0	0	0.1845	47.43	0.000302702	2	1128.53	0.379859	14.7361	0
	High	LGKDAVEDLESVGK	1	2	1	P81605		0	0	0.1623	35.3	0.00885363	3	1459.76	0.354624	19.1598	1

## Sheet: Spot 2
Accession	Description	Score	Coverage	# Proteins	# Unique Peptides	# Peptides	# PSMs	# AAs	MW [kDa]	calc. pI
P04264	Keratin, type II cytoskeletal 1 OS=Homo sapiens GN=KRT1 PE=1 SV=6 - [K2C1_HUMAN]	809.262	31.06	1	16	19	27	644	65.999	8.11865
	A2	Sequence	# PSMs	# Proteins	# Protein Groups	Protein Group Accessions	Modifications	ΔCn	q-Value	PEP	IonScore	Exp Value	Charge	MH+ [Da]	ΔM [ppm]	RT [min]	# Missed Cleavages
	High	QISNLQQSISDAEQR	3	1	1	P04264		0	0	2.902e-16	128.34	4.0156e-12	2	1716.85	-1.17227	19.2171	0
	High	FLEQQNQVLQTK	2	2	2	P04264;P35908		0	0	3.719e-15	83.15	1.28306e-07	2	1475.79	1.65744	18.2153	0
	High	AEAESLYQSK	1	1	1	P04264		0	0	5.148e-10	71.58	1.62636e-06	2	1125.54	0.86997	15.7318	0
	High	SKAEAESLYQSK	2	1	1	P04264		0	0	1.934e-07	71.2	1.75231e-06	2	1340.67	0.604358	15.003	1
	High	YEELQITAGR	1	1	1	P04264		0	0	1.706e-08	71.08	2.37458e-06	2	1179.6	0.96541	18.4072	0
	High	TNAENEFVTIK	2	1	1	P04264		0	0	1.288e-12	67.72	4.90228e-06	2	1265.64	0.959226	18.7788	0
	High	IEISELNR	1	2	2	P04264;P35908		0	0	0.00392	64.67	9.5534e-06	2	973.532	0.278855	18.2498	0
	High	GGGGGGYGSGGSSYGSGGGSYGSGGGGGGGR	2	1	1	P04264		0	0	1.437e-12	64.21	4.74144e-07	2	2383.96	1.73283	15.3368	0
	High	TNAENEFVTIKK	1	1	1	P04264		0	0	5.881e-06	51.22	0.000188018	2	1393.73	1.04674	17.1472	1
	High	DYQELmNTK	1	1	1	P04264	M6(Oxidation)	0	0	0.006443	50.76	0.000109969	2	1157.51	0.504423	15.7985	0
	High	SGGGFSSGSAGIINYQR	1	1	1	P04264		0	0	0.0001772	50.54	0.000225185	2	1657.79	-1.64832	19.105	0
	High	AQYEDIAQK	1	1	1	P04264		0	0	0.0002037	50.21	0.000284886	2	1065.52	0.586393	15.5393	0
	High	SLNNQFASFIDK	1	1	1	P04264		0	0	3.265e-11	47.5	0.000484581	2	1383.7	5.37704	21.7777	0
	High	TLLEGEESR	1	1	1	P04264		0	0	0.003464	43.79	0.00153135	2	1033.52	1.14	16.372	0
	High	NmQDmVEDYR	1	1	1	P04264	M2(Oxidation); M5(Oxidation)	0	0	0.00427	39.27	0.000153795	2	1332.52	1.40231	15.4688	0
	High	SLVNLGGSK	1	1	1	P04264		0	0	0.001786	32.52	0.0219145	2	874.498	-1.58941	17.7174	0
	High	DVDGAYmTK	2	1	1	P04264	M7(Oxidation)	0	0	0.0007029	31.32	0.00416916	2	1015.44	0.035266	14.8065	0
	High	YEDEINKR	2	5	4	P02538;P13647;P04264;P35908		0	0	0.004252	20.84	0.241885	2	1066.52	0.232403	13.8624	1
	High	SISISVAR	1	1	1	P04264		0	0.003	0.1098	15.92	0.634529	2	832.489	0.32305	17.6525	0
P13645	Keratin, type I cytoskeletal 10 OS=Homo sapiens GN=KRT10 PE=1 SV=6 - [K1C10_HUMAN]	790.09	23.97	1	14	18	24	584	58.7917	5.21143
	A2	Sequence	# PSMs	# Proteins	# Protein Groups	Protein Group Accessions	Modifications	ΔCn	q-Value	PEP	IonScore	Exp Value	Charge	MH+ [Da]	ΔM [ppm]	RT [min]	# Missed Cleavages
	High	ALEESNYELEGK	1	1	1	P13645		0	0	1.575e-09	101.45	1.51106e-09	2	1381.65	0.897739	17.4049	0
	High	GSLGGGFSSGGFSGGSFSR	3	1	1	P13645		0	0	8.718e-10	89.68	1.62008e-08	2	1707.77	-0.552455	20.348	0
	High	SLLEGEGSSGGGGR	1	1	1	P13645		0	0	3.179e-08	88.82	2.8606e-08	2	1262.6	0.293426	16.2528	0
	High	QSVEADINGLR	1	1	1	P13645		0	0	1.517e-13	76.31	5.89387e-07	2	1201.62	1.1456	18.8646	0
	High	SQYEQLAEQNR	1	1	1	P13645		0	0	9.021e-07	74.03	8.53992e-07	2	1365.64	0.595338	16.2472	0
	High	LENEIQTYR	1	1	1	P13645		0	0	0.00141	58.23	4.51694e-05	2	1165.59	0.483403	16.9409	0
	High	VTmQNLNDR	3	3	3	P02533;P08779;P13645	M3(Oxidation)	0	0	1.424e-11	58.12	3.9005e-05	2	1106.53	0.54274	13.8763	0
	High	SQYEQLAEQNRK	2	1	1	P13645		0	0	1.109e-14	50.77	0.000237858	2	1493.74	1.19853	15.2702	1
	High	YENEVALR	1	1	1	P13645		0	0	3.53e-06	49.38	0.000376602	2	993.499	-0.587874	16.5623	0
	High	LKYENEVALR	2	1	1	P13645		0	0	2.356e-06	47.89	0.000301539	2	1234.68	0.842331	17.2113	1
	High	LASYLDK	1	4	4	P02533;P08779;P13645;P35527		0	0	7.087e-06	46.95	0.000422848	2	809.441	0.206342	16.6161	0
	High	DAEAWFNEK	1	1	1	P13645		0	0	0.0125	46.43	0.000308276	2	1109.49	0.700217	19.8731	0
	High	LASYLDKVR	1	3	3	P02533;P08779;P13645		0	0	0.001694	44.41	0.000465482	2	1064.61	0.228929	17.3401	1
	High	LAADDFR	1	3	3	P02533;P08779;P13645		0	0	0.001346	41.6	0.00264625	2	807.4	-0.00937384	16.9465	0
	High	VLDELTLTK	1	1	1	P13645		0	0	7.608e-07	32.73	0.0097867	2	1031.6	-0.509289	19.6933	0
	High	IRLENEIQTYR	1	1	1	P13645		0	0	0.0004783	22.6	0.1492	2	1434.77	0.981762	18.3629	1
	High	QSVEADINGLRR	1	1	1	P13645		0	0	0.003801	19.15	0.358775	3	1357.72	0.206042	17.9905	1
	High	SEITELR	1	1	1	P13645		0	0.003	0.05521	32.26	0.0229397	2	847.452	0.145968	16.7568	0
P35908	Keratin, type II cytoskeletal 2 epidermal OS=Homo sapiens GN=KRT2 PE=1 SV=2 - [K22E_HUMAN]	625.483	39.59	1	15	20	23	639	65.3932	8.00146
	A2	Sequence	# PSMs	# Proteins	# Protein Groups	Protein Group Accessions	Modifications	ΔCn	q-Value	PEP	IonScore	Exp Value	Charge	MH+ [Da]	ΔM [ppm]	RT [min]	# Missed Cleavages
	High	GFSSGSAVVSGGSR	1	1	1	P35908		0	0	2.859e-11	92.68	1.3272e-08	2	1254.61	0.759333	16.2585	0
	High	NVQDAIADAEQR	1	1	1	P35908		0	0	4.123e-09	85.08	6.69033e-08	2	1329.64	0.588894	18.2935	0
	High	GSSSGGGYSSGSSSYGSGGR	1	1	1	P35908		0	0	8.504e-10	84.9	4.20672e-09	2	1740.71	0.691333	14.1819	0
	High	GGSGGGGSISGGGYGSGGGSGGR	1	1	1	P35908		0	0	3.871e-08	84.02	1.86251e-08	2	1741.75	0.578738	14.5428	0
	High	FLEQQNQVLQTK	2	2	2	P04264;P35908		0	0	3.719e-15	83.15	1.28306e-07	2	1475.79	1.65744	18.2153	0
	High	YEELQVTVGR	1	1	1	P35908		0	0	7.526e-16	77.04	7.22582e-07	2	1193.62	0.114975	18.6297	0
	High	IEISELNR	1	2	2	P04264;P35908		0	0	0.00392	64.67	9.5534e-06	2	973.532	0.278855	18.2498	0
	High	TAAENDFVTLK	1	1	1	P35908		0	0	2.302e-05	59.09	3.90894e-05	2	1208.62	1.48931	19.0063	0
	High	AQYEEIAQR	1	3	2	P02538;P35908		0	0	6.287e-07	58.39	4.83165e-05	2	1107.54	0.830252	15.9168	0
	High	DYQELmNVK	1	1	1	P35908	M6(Oxidation)	0	0	3.174e-07	51.73	0.0001175	2	1155.54	0.62127	17.1415	0
	High	GGSISGGGYGSGGGK	1	1	1	P35908		0	0	1.459e-09	42.81	0.000691153	2	1197.55	0.582186	14.22	0
	High	HGGGGGGFGGGGFGSR	2	1	1	P35908		0	0	0.002156	39.66	0.000913812	3	1320.58	0.0527265	16.0576	0
	High	YLDGLTAER	1	1	1	P35908		0	0	3.795e-06	33.75	0.0100364	2	1037.53	0.402522	18.4246	0
	High	GGSSSGGGYGSGGGGSSSVK	1	1	1	P35908		0	0	0.02532	31.85	0.0037555	2	1588.68	0.420681	13.3486	0
	High	TSQNSELNNmQDLVEDYKK	1	1	1	P35908	M10(Oxidation)	0	0	0.007894	26.23	0.0313275	3	2272.04	0.547751	17.7285	1
	High	YEDEINKR	2	5	4	P02538;P13647;P04264;P35908		0	0	0.004252	20.84	0.241885	2	1066.52	0.232403	13.8624	1
	High	SKEEAEALYHSK	1	1	1	P35908		0	0	0.02923	20.75	0.226756	4	1391.68	-0.0768015	14.4766	1
	High	HGDSLKEIK	1	1	1	P35908		0	0	0.0004329	15.45	0.470418	3	1026.56	-0.0753706	13.8568	1
	High	DVDNAYmIK	1	1	1	P35908	M7(Oxidation)	0	0	0.001634	15.24	0.40246	2	1084.5	0.0997454	17.0931	0
	High	LLEGEEcR	1	4	3	P02538;P13647;P35908	C7(Carbamidomethyl)	0	0.003	0.08209	21.82	0.101279	2	1005.47	0.609299	15.378	0
P35527	Keratin, type I cytoskeletal 9 OS=Homo sapiens GN=KRT9 PE=1 SV=3 - [K1C9_HUMAN]	525.446	27.13	1	12	13	14	623	62.0268	5.23682
	A2	Sequence	# PSMs	# Proteins	# Protein Groups	Protein Group Accessions	Modifications	ΔCn	q-Value	PEP	IonScore	Exp Value	Charge	MH+ [Da]	ΔM [ppm]	RT [min]	# Missed Cleavages
	High	GGSGGSYGGGGSGGGYGGGSGSR	1	1	1	P35527		0	0	3.147e-08	107.16	4.51927e-11	2	1791.73	2.12849	14.0315	0
	High	VQALEEANNDLENK	1	1	1	P35527		0	0	1.274e-15	101.38	1.77214e-09	2	1586.77	1.65547	17.8282	0
	High	SGGGGGGGLGSGGSIR	2	1	1	P35527		0	0	3.41984e-17	91.3	1.95335e-08	2	1232.6	0.442132	15.2456	0
	High	GGSGGSHGGGSGFGGESGGSYGGGEEASGSGGGYGGGSGK	1	1	1	P35527		0	0	1.022e-14	73.97	3.99917e-08	3	3223.28	-0.0123792	15.8856	0
	High	FSSSSGYGGGSSR	1	1	1	P35527		0	0	4.641e-16	63.8	2.62628e-06	2	1235.53	0.570803	14.4118	0
	High	QGVDADINGLR	1	1	1	P35527		0	0	4.934e-12	58.7	3.04866e-05	2	1157.59	0.947928	18.2259	0
	High	STmQELNSR	1	1	1	P35527	M3(Oxidation)	0	0	4.86e-08	50.8	0.000129755	2	1081.49	-0.212804	13.6075	0
	High	LASYLDK	1	4	4	P02533;P08779;P13645;P35527		0	0	7.087e-06	46.95	0.000422848	2	809.441	0.206342	16.6161	0
	High	IKFEmEQNLR	1	1	1	P35527	M5(Oxidation)	0	0	9.102e-09	38.79	0.00360053	3	1323.67	0.411033	16.8204	1
	High	FEmEQNLR	1	1	1	P35527	M3(Oxidation)	0	0	0.001251	33.96	0.0065291	2	1082.49	-0.111315	15.626	0
	High	QEYEQLIAK	1	1	1	P35527		0	0.003	0.149	41.61	0.00196373	2	1121.59	1.12095	17.9849	0
	High	QVLDNLTmEK	1	1	1	P35527	M8(Oxidation)	0	0.003	0.03998	39.71	0.00450607	2	1206.61	1.44696	17.9792	0
	High	mTLDDFR	1	1	1	P35527	M1(Oxidation)	0	0.003	0.1552	29.91	0.00786123	2	913.409	0.65456	17.5324	0
P08779	Keratin, type I cytoskeletal 16 OS=Homo sapiens GN=KRT16 PE=1 SV=4 - [K1C16_HUMAN]	465.624	25.16	1	3	12	15	473	51.2362	5.04639
	A2	Sequence	# PSMs	# Proteins	# Protein Groups	Protein Group Accessions	Modifications	ΔCn	q-Value	PEP	IonScore	Exp Value	Charge	MH+ [Da]	ΔM [ppm]	RT [min]	# Missed Cleavages
	High	ALEEANADLEVK	1	2	2	P02533;P08779		0	0	1.635e-08	92.44	1.58506e-08	2	1301.66	2.03359	17.9123	0
	High	GQTGGDVNVEmDAAPGVDLSR	2	1	1	P08779	M11(Oxidation)	0	0	3.087e-10	75.41	3.06443e-07	2	2103.96	-0.133653	18.7577	0
	High	LEQEIATYR	1	2	2	P02533;P08779		0	0	1.216e-05	67.5	6.9264e-06	2	1122.58	0.566679	17.0701	0
	High	APSTYGGGLSVSSR	1	1	1	P08779		0	0	1.103e-07	67.36	4.38014e-06	2	1338.67	0.343254	17.0987	0
	High	VTmQNLNDR	3	3	3	P02533;P08779;P13645	M3(Oxidation)	0	0	1.424e-11	58.12	3.9005e-05	2	1106.53	0.54274	13.8763	0
	High	LASYLDK	1	4	4	P02533;P08779;P13645;P35527		0	0	7.087e-06	46.95	0.000422848	2	809.441	0.206342	16.6161	0
	High	LASYLDKVR	1	3	3	P02533;P08779;P13645		0	0	0.001694	44.41	0.000465482	2	1064.61	0.228929	17.3401	1
	High	LAADDFR	1	3	3	P02533;P08779;P13645		0	0	0.001346	41.6	0.00264625	2	807.4	-0.00937384	16.9465	0
	High	ASLENSLEETK	1	2	2	P02533;P08779		0	0	3.816e-07	40.69	0.00265314	2	1220.6	1.57569	17.5549	0
	High	ISSVLAGGScR	1	2	2	P02533;P08779	C10(Carbamidomethyl)	0	0	0.009823	36.03	0.00719691	2	1106.56	0.0905764	16.627	0
	High	TIEDLR	1	2	2	P02533;P08779		0	0.003	0.08602	26.04	0.121456	2	746.404	0.0994218	16.1109	0
	High	TKYEHELALR	1	1	1	P08779		0	0.003	0.1356	23.47	0.112445	3	1259.68	1.03239	15.9393	1
P02533	Keratin, type I cytoskeletal 14 OS=Homo sapiens GN=KRT14 PE=1 SV=4 - [K1C14_HUMAN]	440.115	25	1	3	12	14	472	51.5294	5.16064
	A2	Sequence	# PSMs	# Proteins	# Protein Groups	Protein Group Accessions	Modifications	ΔCn	q-Value	PEP	IonScore	Exp Value	Charge	MH+ [Da]	ΔM [ppm]	RT [min]	# Missed Cleavages
	High	ALEEANADLEVK	1	2	2	P02533;P08779		0	0	1.635e-08	92.44	1.58506e-08	2	1301.66	2.03359	17.9123	0
	High	EVATNSELVQSGK	1	1	1	P02533		0	0	3.837e-10	92.39	1.68416e-08	2	1361.69	1.04647	15.9224	0
	High	GQVGGDVNVEmDAAPGVDLSR	1	1	1	P02533	M11(Oxidation)	0	0	5.116e-08	73.8	7.46196e-07	2	2101.98	-2.33491	19.2436	0
	High	LEQEIATYR	1	2	2	P02533;P08779		0	0	1.216e-05	67.5	6.9264e-06	2	1122.58	0.566679	17.0701	0
	High	VTmQNLNDR	3	3	3	P02533;P08779;P13645	M3(Oxidation)	0	0	1.424e-11	58.12	3.9005e-05	2	1106.53	0.54274	13.8763	0
	High	LASYLDK	1	4	4	P02533;P08779;P13645;P35527		0	0	7.087e-06	46.95	0.000422848	2	809.441	0.206342	16.6161	0
	High	LASYLDKVR	1	3	3	P02533;P08779;P13645		0	0	0.001694	44.41	0.000465482	2	1064.61	0.228929	17.3401	1
	High	LAADDFR	1	3	3	P02533;P08779;P13645		0	0	0.001346	41.6	0.00264625	2	807.4	-0.00937384	16.9465	0
	High	ASLENSLEETK	1	2	2	P02533;P08779		0	0	3.816e-07	40.69	0.00265314	2	1220.6	1.57569	17.5549	0
	High	ISSVLAGGScR	1	2	2	P02533;P08779	C10(Carbamidomethyl)	0	0	0.009823	36.03	0.00719691	2	1106.56	0.0905764	16.627	0
	High	TIEDLR	1	2	2	P02533;P08779		0	0.003	0.08602	26.04	0.121456	2	746.404	0.0994218	16.1109	0
	High	NHEEEmNALR	1	1	1	P02533	M6(Oxidation)	0	0.003	0.05779	21.16	0.0880436	3	1258.55	0.140369	13.4903	0
O75368	SH3 domain-binding glutamic acid-rich-like protein OS=Homo sapiens GN=SH3BGRL PE=1 SV=1 - [SH3L1_HUMAN]	167.545	20.18	1	3	3	5	114	12.7664	5.24951
	A2	Sequence	# PSMs	# Proteins	# Protein Groups	Protein Group Accessions	Modifications	ΔCn	q-Value	PEP	IonScore	Exp Value	Charge	MH+ [Da]	ΔM [ppm]	RT [min]	# Missed Cleavages
	High	VYIASSSGSTAIK	1	1	1	O75368		0	0	2.474e-10	85.04	7.09689e-08	2	1283.69	1.75095	16.8095	0
	High	DIAANEENR	3	1	1	O75368		0	0	1.192e-05	49.06	0.000109886	2	1031.48	0.223142	14.2743	0
	High	DIAANEENRK	1	1	1	O75368		0	0	0.01568	34.44	0.0108285	2	1159.57	-0.116717	13.2868	1
P02538	Keratin, type II cytoskeletal 6A OS=Homo sapiens GN=KRT6A PE=1 SV=3 - [K2C6A_HUMAN]	150.607	17.2	2	5	10	11	564	60.0083	8.00146
	A2	Sequence	# PSMs	# Proteins	# Protein Groups	Protein Group Accessions	Modifications	ΔCn	q-Value	PEP	IonScore	Exp Value	Charge	MH+ [Da]	ΔM [ppm]	RT [min]	# Missed Cleavages
	High	YEELQVTAGR	1	2	1	P02538		0	0	2.114e-07	68.33	4.87684e-06	2	1165.59	0.265366	17.3992	0
	High	AQYEEIAQR	1	3	2	P02538;P35908		0	0	6.287e-07	58.39	4.83165e-05	2	1107.54	0.830252	15.9168	0
	High	QEIAEINR	1	2	1	P02538		0	0	0.004121	36.58	0.005132	2	972.511	0.48209	15.9991	0
	High	QLDSIVGER	1	3	2	P02538;P13647		0	0	2.553e-05	32.28	0.0194328	2	1016.54	-0.29463	17.7229	0
	High	DVDAAYmNK	1	3	2	P02538;P13647	M7(Oxidation)	0	0	5.079e-05	31.25	0.00404943	2	1042.45	-0.87818	14.7593	0
	High	EYQELmNVK	1	2	1	P02538	M6(Oxidation)	0	0	0.002815	29.95	0.0175509	2	1169.55	-0.346913	16.5972	0
	High	ISIGGGScAISGGYGSR	1	2	1	P02538	C8(Carbamidomethyl)	0	0	0.001366	27.74	0.0349155	2	1598.76	0.151188	18.6581	0
	High	YEDEINKR	2	5	4	P02538;P13647;P04264;P35908		0	0	0.004252	20.84	0.241885	2	1066.52	0.232403	13.8624	1
	High	LLEGEEcR	1	4	3	P02538;P13647;P35908	C7(Carbamidomethyl)	0	0.003	0.08209	21.82	0.101279	2	1005.47	0.609299	15.378	0
	High	AEAESWYQTK	1	2	1	P02538		0	0.003	0.1552	19.14	0.171878	2	1212.55	1.18075	17.2878	0
	A2	Sequence	# PSMs	# Proteins	# Protein Groups	Protein Group Accessions	Modifications	ΔCn	q-Value	PEP	IonScore	Exp Value	Charge	MH+ [Da]	ΔM [ppm]	RT [min]	# Missed Cleavages
	High	GPYESGSGHSSGLGHR	1	1	1	Q86YZ3		0	0	5.581e-07	30.62	0.0131345	3	1584.72	0.108397	13.5395	0
	High	QSLGHGQHGSGSGQSPSPSR	2	1	1	Q86YZ3		0	0	0.006474	14.62	0.553956	4	1947.9	-0.14036	12.5074	0

## Sheet: Spot 3
Accession	Description	Score	Coverage	# Proteins	# Unique Peptides	# Peptides	# PSMs	# AAs	MW [kDa]	calc. pI
P04264	Keratin, type II cytoskeletal 1 OS=Homo sapiens GN=KRT1 PE=1 SV=6 - [K2C1_HUMAN]	819.237	28.57	1	15	18	25	644	65.999	8.11865
	A2	Sequence	# PSMs	# Proteins	# Protein Groups	Protein Group Accessions	Modifications	ΔCn	q-Value	PEP	IonScore	Exp Value	Charge	MH+ [Da]	ΔM [ppm]	RT [min]	# Missed Cleavages
	High	QISNLQQSISDAEQR	3	1	1	P04264		0	0	0.000681	99.78	2.7877e-09	2	1716.85	0.534164	19.0993	0
	High	GGGGGGYGSGGSSYGSGGGSYGSGGGGGGGR	2	1	1	P04264		0	0	0.0009007	85.71	2.95388e-09	2	2383.96	1.52801	15.1776	0
	High	YEELQITAGR	2	1	1	P04264		0	0	0.005807	85.57	9.24902e-08	2	1179.6	0.344504	18.2796	0
	High	AEAESLYQSK	1	1	1	P04264		0	0	0.06942	65.92	5.89754e-06	2	1125.54	0.544607	15.5638	0
	High	SKAEAESLYQSK	2	1	1	P04264		0	0	0.001617	65.37	6.53405e-06	2	1340.67	0.968564	14.8121	1
	High	IEISELNR	1	2	2	P04264;P35908		0	0	0.04078	65.17	8.51448e-06	2	973.532	0.466939	18.0991	0
	High	TNAENEFVTIKK	2	1	1	P04264		0	0	0.003198	63.73	1.00615e-05	2	1393.73	0.783985	17.0035	1
	High	FLEQQNQVLQTK	1	2	2	P04264;P35908		0	0	0.01699	61.53	1.86314e-05	2	1475.79	1.65744	18.0549	0
	High	LNDLEDALQQAK	1	1	1	P04264		0	0	0.0475	59.97	3.0208e-05	2	1357.7	1.25659	20.0426	0
	High	DYQELmNTK	1	1	1	P04264	M6(Oxidation)	0	0	0.04257	57.22	2.40882e-05	2	1157.51	0.188046	15.6483	0
	High	AQYEDIAQK	1	1	1	P04264		0	0	0.08294	51.04	0.000220373	2	1065.52	0.81552	15.375	0
	High	TNAENEFVTIK	1	1	1	P04264		0	0	0.02541	45.2	0.000889376	2	1265.64	-0.776868	18.6367	0
	High	TLLEGEESR	1	1	1	P04264		0	0	0.07062	44.8	0.0012136	2	1033.52	1.14	16.2747	0
	High	NmQDmVEDYR	1	1	1	P04264	M2(Oxidation); M5(Oxidation)	0	0	0.01878	38.89	0.000167859	2	1332.52	0.761047	15.3806	0
	High	SLDLDSIIAEVK	1	1	1	P04264		0	0	0.0707	32.97	0.012339	2	1302.72	0.331976	24.4005	0
	High	LDSELKNmQDmVEDYR	1	1	1	P04264	M8(Oxidation); M11(Oxidation)	0	0	0.007141	28.65	0.00811927	3	2017.89	0.493449	17.2092	1
	High	YEDEINKR	2	3	3	P13647;P04264;P35908		0	0	0.03988	24.66	0.0918215	2	1066.52	-0.110968	13.6633	1
	High	DVDGAYmTK	1	1	1	P04264	M7(Oxidation)	0	0.005	0.1519	31.19	0.00429584	2	1015.44	-0.145055	14.3798	0
P13645	Keratin, type I cytoskeletal 10 OS=Homo sapiens GN=KRT10 PE=1 SV=6 - [K1C10_HUMAN]	591.276	21.58	1	13	14	17	584	58.7917	5.21143
	A2	Sequence	# PSMs	# Proteins	# Protein Groups	Protein Group Accessions	Modifications	ΔCn	q-Value	PEP	IonScore	Exp Value	Charge	MH+ [Da]	ΔM [ppm]	RT [min]	# Missed Cleavages
	High	QSLEASLAETEGR	1	1	1	P13645		0	0	0.0003876	129.13	3.3294e-12	2	1390.68	1.42205	18.8473	0
	High	ALEESNYELEGK	1	1	1	P13645		0	0	0.002144	101.3	1.56416e-09	2	1381.65	0.632686	17.2736	0
	High	SQYEQLAEQNR	1	1	1	P13645		0	0	0.003626	78.84	2.95848e-07	2	1365.64	0.952885	16.0839	0
	High	SLLEGEGSSGGGGR	1	1	1	P13645		0	0	0.00916	78.25	3.25431e-07	2	1262.6	1.26024	16.0257	0
	High	YENEVALR	1	1	1	P13645		0	0	0.03834	54.69	0.000106133	2	993.5	0.395078	16.4088	0
	High	VTmQNLNDR	2	1	1	P13645	M3(Oxidation)	0	0	0.03427	54.61	8.85605e-05	2	1106.53	0.101466	13.6464	0
	High	LENEIQTYR	1	1	1	P13645		0	0	0.03382	54.06	0.00011799	2	1165.59	0.483403	16.8053	0
	High	GSLGGGFSSGGFSGGSFSR	1	1	1	P13645		0	0	0.01502	46.46	0.000334396	2	1707.77	-0.195058	20.22	0
	High	SQYEQLAEQNRK	2	1	1	P13645		0	0	0.02353	46.42	0.000645337	2	1493.74	0.953363	15.1169	1
	High	LKYENEVALR	2	1	1	P13645		0	0	0.01704	44.54	0.000669723	3	1234.68	0.065214	17.0664	1
	High	LAADDFR	1	1	1	P13645		0	0.005	0.1001	45.01	0.00100171	2	807.4	0.293005	16.8007	0
	High	QSVEADINGLRR	1	1	1	P13645		0	0.005	0.1117	36.54	0.00606677	3	1357.72	3.51016	17.8215	1
	High	LASYLDK	1	2	2	P13645;P35527		0	0.005	0.1599	35.5	0.00590451	2	809.44	-0.170679	16.4197	0
	High	LASYLDKVR	1	1	1	P13645		0	0.005	0.1165	21.37	0.0937353	3	1064.61	0.130303	17.1916	1
P35527	Keratin, type I cytoskeletal 9 OS=Homo sapiens GN=KRT9 PE=1 SV=3 - [K1C9_HUMAN]	543.936	27.45	1	11	12	15	623	62.0268	5.23682
	A2	Sequence	# PSMs	# Proteins	# Protein Groups	Protein Group Accessions	Modifications	ΔCn	q-Value	PEP	IonScore	Exp Value	Charge	MH+ [Da]	ΔM [ppm]	RT [min]	# Missed Cleavages
	High	GGSGGSYGGGGSGGGYGGGSGSR	2	1	1	P35527		0	0	0.008179	101.12	1.8158e-10	2	1791.73	1.17467	13.8527	0
	High	GGSGGSHGGGSGFGGESGGSYGGGEEASGSGGGYGGGSGK	1	1	1	P35527		0	0	0.0007805	91.55	6.98184e-10	3	3223.28	-0.239608	15.7301	0
	High	SGGGGGGGLGSGGSIR	2	1	1	P35527		0	0	0.0001987	87.26	4.88622e-08	2	1232.6	0.244062	15.0399	0
	High	VQALEEANNDLENK	1	1	1	P35527		0	0	0.0005421	84.04	8.52028e-08	2	1586.77	2.5017	17.6937	0
	High	QGVDADINGLR	1	1	1	P35527		0	0	0.007527	69.99	2.26521e-06	2	1157.59	0.842477	18.0317	0
	High	FSSSSGYGGGSSR	1	1	1	P35527		0	0	0.02775	58.93	8.0601e-06	2	1235.53	0.0768031	14.1874	0
	High	QVLDNLTmEK	1	1	1	P35527	M8(Oxidation)	0	0	0.07464	54.25	0.000144885	2	1206.61	4.58316	17.8273	0
	High	IKFEmEQNLR	1	1	1	P35527	M5(Oxidation)	0	0	0.007241	48.69	0.00036844	3	1323.67	0.0652045	16.6168	1
	High	STmQELNSR	2	1	1	P35527	M3(Oxidation)	0	0	0.01064	37.87	0.0024904	2	1081.49	0.238683	13.6521	0
	High	TLLDIDNTR	1	1	1	P35527		0	0	0.06205	28.76	0.0520873	2	1060.56	-0.537036	19.1843	0
	High	QEYEQLIAK	1	1	1	P35527		0	0.005	0.1325	50	0.0002745	2	1121.59	5.14791	17.8331	0
	High	LASYLDK	1	2	2	P13645;P35527		0	0.005	0.1599	35.5	0.00590451	2	809.44	-0.170679	16.4197	0
P35908	Keratin, type II cytoskeletal 2 epidermal OS=Homo sapiens GN=KRT2 PE=1 SV=2 - [K22E_HUMAN]	441.009	30.67	1	12	15	18	639	65.3932	8.00146
	A2	Sequence	# PSMs	# Proteins	# Protein Groups	Protein Group Accessions	Modifications	ΔCn	q-Value	PEP	IonScore	Exp Value	Charge	MH+ [Da]	ΔM [ppm]	RT [min]	# Missed Cleavages
	High	GFSSGSAVVSGGSR	1	1	1	P35908		0	0	0.005303	90.42	2.23324e-08	2	1254.61	0.759333	16.1006	0
	High	YEELQVTVGR	1	1	1	P35908		0	0	0.01132	67.85	5.78308e-06	2	1193.62	0.83086	18.4936	0
	High	IEISELNR	1	2	2	P04264;P35908		0	0	0.04078	65.17	8.51448e-06	2	973.532	0.466939	18.0991	0
	High	AQYEEIAQR	1	1	1	P35908		0	0	0.03044	63.88	1.36488e-05	2	1107.54	0.720035	15.7615	0
	High	FLEQQNQVLQTK	1	2	2	P04264;P35908		0	0	0.01699	61.53	1.86314e-05	2	1475.79	1.65744	18.0549	0
	High	GSSSGGGYSSGSSSYGSGGR	1	1	1	P35908		0	0	0.01234	57.29	2.51961e-06	2	1740.71	1.25235	13.9871	0
	High	DYQELmNVK	1	1	1	P35908	M6(Oxidation)	0	0	0.04896	51.04	0.000138914	2	1155.54	0.198712	17.0201	0
	High	HGGGGGGFGGGGFGSR	2	1	1	P35908		0	0	0.01276	46.05	0.000217274	3	1320.58	0.260709	15.8446	0
	High	GGSGGGGSISGGGYGSGGGSGGR	1	1	1	P35908		0	0	0.02865	45.85	0.000122207	2	1741.75	0.508654	14.33	0
	High	TAAENDFVTLK	1	1	1	P35908		0	0	0.06445	40.1	0.00319068	2	1208.62	0.0753137	18.8326	0
	High	LQGEIAHVK	2	1	1	P35908		0	0	0.03788	25.28	0.0315755	2	994.568	0.0507738	14.7167	0
	High	YEDEINKR	2	3	3	P13647;P04264;P35908		0	0	0.03988	24.66	0.0918215	2	1066.52	-0.110968	13.6633	1
	High	GGSISGGGYGSGGGK	1	1	1	P35908		0	0.005	0.122	29.44	0.0161543	2	1197.55	0.37832	13.9932	0
	High	GGSSSGGGYGSGGGGSSSVK	1	1	1	P35908		0	0.005	0.0864	20.11	0.0550869	2	1588.68	0.958543	13.1016	0
	High	NVQDAIADAEQR	1	1	1	P35908		0	0.005	0.09749	19.89	0.221028	2	1329.64	1.04793	18.2417	0
A0A087WWT3	Serum albumin OS=Homo sapiens GN=ALB PE=1 SV=1 - [A0A087WWT3_HUMAN]	155.016	8.59	4	3	3	5	396	45.1184	6.1001
	A2	Sequence	# PSMs	# Proteins	# Protein Groups	Protein Group Accessions	Modifications	ΔCn	q-Value	PEP	IonScore	Exp Value	Charge	MH+ [Da]	ΔM [ppm]	RT [min]	# Missed Cleavages
	High	KVPQVSTPTLVEVSR	3	4	1	A0A087WWT3		0	0	0.0003111	84.25	2.44294e-08	2	1639.94	-0.166897	18.923	1
	High	ccTESLVNR	1	4	1	A0A087WWT3	C1(Carbamidomethyl); C2(Carbamidomethyl)	0	0.005	0.08415	36.09	0.00173456	2	1138.5	0.512478	15.4987	0
	High	LVNEVTEFAK	1	4	1	A0A087WWT3		0	0.005	0.09527	31.69	0.0204987	2	1149.62	1.13891	19.0194	0
P13647	Keratin, type II cytoskeletal 5 OS=Homo sapiens GN=KRT5 PE=1 SV=3 - [K2C5_HUMAN]	121.194	6.44	1	3	4	5	590	62.34	7.73779
	A2	Sequence	# PSMs	# Proteins	# Protein Groups	Protein Group Accessions	Modifications	ΔCn	q-Value	PEP	IonScore	Exp Value	Charge	MH+ [Da]	ΔM [ppm]	RT [min]	# Missed Cleavages
	High	YEELQQTAGR	1	1	1	P13647		0	0	0.01447	62.49	1.46546e-05	2	1194.58	0.729935	15.3445	0
	High	AQYEEIANR	1	1	1	P13647		0	0	0.009703	57.11	5.63182e-05	2	1093.53	0.082347	15.6772	0
	High	ISISTSGGSFR	1	1	1	P13647		0	0	0.03858	48.71	0.000396356	2	1111.57	-0.215093	18.158	0
	High	YEDEINKR	2	3	3	P13647;P04264;P35908		0	0	0.03988	24.66	0.0918215	2	1066.52	-0.110968	13.6633	1
	A2	Sequence	# PSMs	# Proteins	# Protein Groups	Protein Group Accessions	Modifications	ΔCn	q-Value	PEP	IonScore	Exp Value	Charge	MH+ [Da]	ΔM [ppm]	RT [min]	# Missed Cleavages
	High	GPYESGSGHSSGLGHR	2	1	1	Q86YZ3		0	0	0.03554	38.36	0.00223928	3	1584.71	-0.353782	13.288	0
	High	QSLGHGQHGSGSGQSPSPSR	1	1	1	Q86YZ3		0	0.005	0.1599	26.87	0.0330998	3	1947.9	-0.509462	12.0845	0

## Sheet: Spot 4
Accession	Description	Score	Coverage	# Proteins	# Unique Peptides	# Peptides	# PSMs	# AAs	MW [kDa]	calc. pI
P35908	Keratin, type II cytoskeletal 2 epidermal OS=Homo sapiens GN=KRT2 PE=1 SV=2 - [K22E_HUMAN]	1251.98	48.36	1	19	25	30	639	65.3932	8.00146
	A2	Sequence	# PSMs	# Proteins	# Protein Groups	Protein Group Accessions	Modifications	ΔCn	q-Value	PEP	IonScore	Exp Value	Charge	MH+ [Da]	ΔM [ppm]	RT [min]	# Missed Cleavages
	High	GSSSGGGYSSGSSSYGSGGR	1	1	1	P35908		0	0	5.719e-14	126.48	3.03622e-13	2	1740.71	1.95361	14.0418	0
	High	GFSSGSAVVSGGSR	1	1	1	P35908		0	0	3.929e-13	103.37	1.13223e-09	2	1254.61	0.953928	16.0805	0
	High	GGSISGGGYGSGGGK	1	1	1	P35908		0	0	1.137e-12	88.31	1.94793e-08	2	1197.55	0.989919	14.0361	0
	High	NVQDAIADAEQR	1	1	1	P35908		0	0	6.846e-08	86.31	5.04019e-08	2	1329.64	2.14961	18.1407	0
	High	LNDLEEALQQAK	1	1	1	P35908		0	0	1.176e-08	84.31	1.11204e-07	2	1371.72	4.25121	20.5422	0
	High	TAAENDFVTLK	1	1	1	P35908		0	0	1.324e-10	83.71	1.38958e-07	2	1208.62	0.0753137	18.8104	0
	High	SISISVAGGGGGFGAAGGFGGR	2	1	1	P35908		0	0	1.797e-11	83.68	8.69953e-08	2	1838.93	7.74757	21.2604	0
	High	NLDLDSIIAEVK	1	3	3	P48668;P13647;P35908		0	0	7.91e-08	82.28	1.18312e-07	2	1329.73	5.71459	24.2752	0
	High	HGGGGGGFGGGGFGSR	2	1	1	P35908		0	0	2.335e-12	77.11	1.76055e-07	2	1320.59	2.3276	15.8226	0
	High	YEELQVTVGR	1	1	1	P35908		0	0	5.193e-08	75.5	1.01462e-06	2	1193.62	0.524052	18.4426	0
	High	FLEQQNQVLQTK	1	2	2	P04264;P35908		0	0	5.336e-08	75.14	8.1142e-07	2	1475.79	1.74015	18.0157	0
	High	GGSGGGGSISGGGYGSGGGSGGR	1	1	1	P35908		0	0	2.416e-08	67.9	8.35232e-07	2	1741.75	1.70009	14.4019	0
	High	YLDGLTAER	1	1	1	P35908		0	0	1.475e-05	67.61	3.89239e-06	2	1037.53	0.167211	18.2024	0
	High	GGSSSGGGYGSGGGGSSSVK	1	1	1	P35908		0	0	2.195e-09	65.93	1.44228e-06	2	1588.68	0.881705	13.1495	0
	High	IEISELNR	1	2	2	P04264;P35908		0	0	0.0006153	64.72	9.44404e-06	2	973.532	0.843106	18.0613	0
	High	AQYEEIAQR	1	2	2	P48668;P35908		0	0	5.056e-06	63.81	1.40162e-05	2	1107.54	0.389384	15.7461	0
	High	DYQELmNVK	1	1	1	P35908	M6(Oxidation)	0	0	8.975e-05	58.05	2.76532e-05	2	1155.54	0.0930727	16.9803	0
	High	SKEEAEALYHSK	2	1	1	P35908		0	0	2.736e-08	57.96	4.93464e-05	3	1391.68	1.44593	14.3674	1
	High	DVDNAYmIK	1	1	1	P35908	M7(Oxidation)	0	0	0.001075	55.53	5.26208e-05	2	1084.5	0.437423	16.8722	0
	High	LQGEIAHVK	2	1	1	P35908		0	0	5.106e-05	51.04	8.38204e-05	2	994.569	0.9713	14.7417	0
	High	TSQNSELNNmQDLVEDYK	2	1	1	P35908	M10(Oxidation)	0	0	8.415e-08	49.53	0.000115887	2	2143.95	3.74642	18.5794	0
	High	STSSFScLSR	1	1	1	P35908	C7(Carbamidomethyl)	0	0	0.0003544	45.35	0.000258192	2	1131.51	0.323643	16.8778	0
	High	TSQNSELNNmQDLVEDYKK	1	1	1	P35908	M10(Oxidation)	0	0	0.0001161	31.61	0.00897312	3	2272.04	0.708932	17.521	1
	High	YEDEINKR	1	4	4	P48668;P13647;P04264;P35908		0	0	0.006245	28.86	0.0442708	3	1066.52	0.906536	13.7062	1
	High	LLEGEEcR	1	3	3	P48668;P13647;P35908	C7(Carbamidomethyl)	0	0	0.08674	24.9	0.0543637	2	1005.47	-0.179843	15.3225	0
P04264	Keratin, type II cytoskeletal 1 OS=Homo sapiens GN=KRT1 PE=1 SV=6 - [K2C1_HUMAN]	1139.6	40.22	1	19	22	27	644	65.999	8.11865
	A2	Sequence	# PSMs	# Proteins	# Protein Groups	Protein Group Accessions	Modifications	ΔCn	q-Value	PEP	IonScore	Exp Value	Charge	MH+ [Da]	ΔM [ppm]	RT [min]	# Missed Cleavages
	High	GGGGGGYGSGGSSYGSGGGSYGSGGGGGGGR	2	1	1	P04264		0	0	1.25301e-18	138.86	1.43019e-14	2	2383.96	1.32319	15.1725	0
	High	QISNLQQSISDAEQR	1	1	1	P04264		0	0	5.859e-13	107.4	5.36812e-10	2	1716.85	1.60068	19.0618	0
	High	SLDLDSIIAEVK	1	1	1	P04264		0	0	3.345e-10	101.47	1.43283e-09	2	1302.72	5.86051	24.281	0
	High	FSScGGGGGSFGAGGGFGSR	1	1	1	P04264	C4(Carbamidomethyl)	0	0	5.771e-12	90.49	3.52856e-09	2	1765.74	3.78729	18.2743	0
	High	YEELQITAGR	1	1	1	P04264		0	0	1.355e-08	79.91	3.10876e-07	2	1179.6	0.654957	18.2133	0
	High	SKAEAESLYQSK	2	1	1	P04264		0	0	1.508e-08	77.35	4.14174e-07	2	1340.67	1.24172	14.838	1
	High	FLEQQNQVLQTK	1	2	2	P04264;P35908		0	0	5.336e-08	75.14	8.1142e-07	2	1475.79	1.74015	18.0157	0
	High	AEAESLYQSK	1	1	1	P04264		0	0	1.595e-06	71.78	1.48678e-06	2	1125.54	1.84606	15.6197	0
	High	SGGGFSSGSAGIINYQR	1	1	1	P04264		0	0	3.381e-08	67.71	4.28667e-06	2	1657.8	1.29705	18.9327	0
	High	TNAENEFVTIK	1	1	1	P04264		0	0	2.196e-06	65.33	8.49959e-06	2	1265.64	0.959226	18.6122	0
	High	TNAENEFVTIKK	2	1	1	P04264		0	0	1.47e-08	65.1	7.67938e-06	2	1393.73	1.3095	16.9517	1
	High	LNDLEDALQQAK	2	1	1	P04264		0	0	6.686e-06	64.93	1.00909e-05	2	1357.7	5.12269	20.0504	0
	High	IEISELNR	1	2	2	P04264;P35908		0	0	0.0006153	64.72	9.44404e-06	2	973.532	0.843106	18.0613	0
	High	SLNNQFASFIDK	1	1	1	P04264		0	0	0.001153	63.31	1.31831e-05	2	1383.7	6.0828	21.5945	0
	High	NmQDmVEDYR	1	1	1	P04264	M2(Oxidation); M5(Oxidation)	0	0	1.234e-05	59.69	1.39619e-06	2	1332.52	1.21909	15.3533	0
	High	DYQELmNTK	1	1	1	P04264	M6(Oxidation)	0	0	0.0001266	57.28	2.43189e-05	2	1157.52	1.34809	15.6414	0
	High	TLLEGEESR	2	1	1	P04264		0	0	0.002819	53.8	0.000152574	2	1033.52	1.61245	16.2022	0
	High	AQYEDIAQK	1	1	1	P04264		0	0	0.0006497	51.07	0.000220419	2	1065.52	1.84659	15.4191	0
	High	DVDGAYmTK	1	1	1	P04264	M7(Oxidation)	0	0	0.02973	42.85	0.000287934	2	1015.44	0.636336	14.636	0
	High	LDSELKNmQDmVEDYR	1	1	1	P04264	M8(Oxidation); M11(Oxidation)	0	0	0.001985	30.2	0.00697145	3	2017.89	0.765673	17.2117	1
	High	YEDEINKR	1	4	4	P48668;P13647;P04264;P35908		0	0	0.006245	28.86	0.0442708	3	1066.52	0.906536	13.7062	1
	High	mSGEcAPNVSVSVSTSHTTISGGGSR	1	1	1	P04264	M1(Oxidation); C5(Carbamidomethyl)	0	0	0.0004284	26.12	0.0133167	3	2581.16	-0.087592	17.4829	0
P13645	Keratin, type I cytoskeletal 10 OS=Homo sapiens GN=KRT10 PE=1 SV=6 - [K1C10_HUMAN]	917.936	26.37	1	14	17	24	584	58.7917	5.21143
	A2	Sequence	# PSMs	# Proteins	# Protein Groups	Protein Group Accessions	Modifications	ΔCn	q-Value	PEP	IonScore	Exp Value	Charge	MH+ [Da]	ΔM [ppm]	RT [min]	# Missed Cleavages
	High	GSLGGGFSSGGFSGGSFSR	3	1	1	P13645		0	0	5.952e-10	102.08	1.08712e-09	2	1707.78	5.59473	20.1931	0
	High	QSLEASLAETEGR	2	1	1	P13645		0	0	1.011e-11	90.08	2.67526e-08	2	1390.68	1.15872	18.7836	0
	High	ALEESNYELEGK	1	1	1	P13645		0	0	8.231e-08	81.89	1.42371e-07	2	1381.65	2.13465	17.2624	0
	High	SLLEGEGSSGGGGR	1	1	1	P13645		0	0	8.525e-10	75.89	5.6035e-07	2	1262.6	1.06688	16.024	0
	High	SQYEQLAEQNR	1	1	1	P13645		0	0	7.61e-06	72.76	1.20498e-06	2	1365.64	1.13166	16.0758	0
	High	VTmQNLNDR	2	3	3	P02533;P08779;P13645	M3(Oxidation)	0	0	4.123e-07	65.85	6.74741e-06	2	1106.53	0.763377	13.6949	0
	High	LENEIQTYR	1	1	1	P13645		0	0	6.39e-06	64.59	1.15382e-05	2	1165.59	0.169217	16.7321	0
	High	LKYENEVALR	2	1	1	P13645		0	0	1.973e-06	63.74	6.80496e-06	2	1234.68	0.941199	17.0055	1
	High	QSVEADINGLR	1	1	1	P13645		0	0	2.869e-06	59.2	3.43848e-05	2	1201.62	0.0281277	18.7112	0
	High	YENEVALR	1	1	1	P13645		0	0	0.0002213	54.94	0.000101318	2	993.501	1.07086	16.3958	0
	High	LASYLDKVR	2	3	3	P02533;P08779;P13645		0	0	0.000114	53.09	6.94635e-05	2	1064.61	0.916901	17.1405	1
	High	SQYEQLAEQNRK	2	1	1	P13645		0	0	0.0008365	50.34	0.000260765	2	1493.74	1.28025	15.1082	1
	High	LASYLDK	1	4	4	P02533;P08779;P13645;P35527		0	0	0.01751	46.87	0.000430709	2	809.441	0.281746	16.4005	0
	High	DAEAWFNEK	1	1	1	P13645		0	0	0.01941	44.13	0.000523527	2	1109.49	0.590194	19.6787	0
	High	VLDELTLTK	1	1	1	P13645		0	0	0.007757	39.34	0.00213617	2	1031.6	-1.10095	19.5168	0
	High	QSVEADINGLRR	1	1	1	P13645		0	0	0.007323	37.96	0.00421484	3	1357.72	-0.737997	17.7876	1
	High	AETEcQNTEYQQLLDIK	1	1	1	P13645	C5(Carbamidomethyl)	0	0	0.03923	34.99	0.0054992	2	2082.98	5.85848	21.1564	0
P35527	Keratin, type I cytoskeletal 9 OS=Homo sapiens GN=KRT9 PE=1 SV=3 - [K1C9_HUMAN]	782.928	34.67	1	14	15	19	623	62.0268	5.23682
	A2	Sequence	# PSMs	# Proteins	# Protein Groups	Protein Group Accessions	Modifications	ΔCn	q-Value	PEP	IonScore	Exp Value	Charge	MH+ [Da]	ΔM [ppm]	RT [min]	# Missed Cleavages
	High	GGSGGSYGGGGSGGGYGGGSGSR	1	1	1	P35527		0	0	9.698e-18	141.23	1.77039e-14	2	1791.73	1.65158	13.9016	0
	High	GGSGGSHGGGSGFGGESGGSYGGGEEASGSGGGYGGGSGK	1	1	1	P35527		0	0	3.006e-16	109.32	1.16673e-11	3	3223.29	1.80545	15.7509	0
	High	SGGGGGGGLGSGGSIR	1	1	1	P35527		0	0	5.096e-14	101.18	2.07667e-09	2	1232.6	1.53151	15.0931	0
	High	VQALEEANNDLENK	1	1	1	P35527		0	0	2.617e-13	94.6	8.96315e-09	2	1586.77	1.04003	17.6586	0
	High	QGVDADINGLR	1	1	1	P35527		0	0	3.01e-07	64.24	8.457e-06	2	1157.59	0.315217	18.0049	0
	High	STmQELNSR	3	1	1	P35527	M3(Oxidation)	0	0	2.643e-07	60.51	1.35603e-05	2	1081.49	0.238683	13.4225	0
	High	FSSSSGYGGGSSR	2	1	1	P35527		0	0	5.461e-08	59.85	6.26261e-06	2	1235.53	1.1636	14.2324	0
	High	QVLDNLTmEK	1	1	1	P35527	M8(Oxidation)	0	0	1.097e-06	55.45	0.000117319	2	1206.6	-0.171736	17.7993	0
	High	IKFEmEQNLR	2	1	1	P35527	M5(Oxidation)	0	0	1.274e-07	55.03	8.22813e-05	3	1323.67	1.51768	16.5958	1
	High	LASYLDK	1	4	4	P02533;P08779;P13645;P35527		0	0	0.01751	46.87	0.000430709	2	809.441	0.281746	16.4005	0
	High	TLLDIDNTR	1	1	1	P35527		0	0	0.0008278	46.2	0.000939143	2	1060.56	-0.191737	19.1429	0
	High	QEYEQLIAK	1	1	1	P35527		0	0	0.01907	45.94	0.000545022	2	1121.58	-0.185102	17.805	0
	High	EIETYHNLLEGGQEDFESSGAGK	1	1	1	P35527		0	0	8.071e-06	44.68	0.000270625	3	2510.14	2.40675	20.3963	0
	High	HGVQELEIELQSQLSK	1	1	1	P35527		0	0	0.01834	38.74	0.00237246	2	1837.98	7.51061	21.9682	0
	High	TLNDmRQEYEQLIAK	1	1	1	P35527	M5(Oxidation)	0	0	0.02558	25.09	0.0569925	2	1867.92	0.787582	19.1072	1
P02533	Keratin, type I cytoskeletal 14 OS=Homo sapiens GN=KRT14 PE=1 SV=4 - [K1C14_HUMAN]	414.025	18.01	1	3	8	10	472	51.5294	5.16064
	A2	Sequence	# PSMs	# Proteins	# Protein Groups	Protein Group Accessions	Modifications	ΔCn	q-Value	PEP	IonScore	Exp Value	Charge	MH+ [Da]	ΔM [ppm]	RT [min]	# Missed Cleavages
	High	APSTYGGGLSVSSSR	1	1	1	P02533		0	0	4.522e-11	101.11	2.24981e-09	2	1425.7	1.05952	16.8668	0
	High	EVATNSELVQSGK	1	1	1	P02533		0	0	3.013e-10	82.48	1.66939e-07	2	1361.69	0.687887	15.757	0
	High	VTmQNLNDR	2	3	3	P02533;P08779;P13645	M3(Oxidation)	0	0	4.123e-07	65.85	6.74741e-06	2	1106.53	0.763377	13.6949	0
	High	GQVGGDVNVEmDAAPGVDLSR	1	1	1	P02533	M11(Oxidation)	0	0	7.448e-10	64.21	7.20698e-06	2	2101.99	2.7756	19.0741	0
	High	ALEEANADLEVK	1	2	2	P02533;P08779		0	0	1.888e-07	62.8	1.49045e-05	2	1301.66	-0.310924	17.7253	0
	High	LASYLDKVR	2	3	3	P02533;P08779;P13645		0	0	0.000114	53.09	6.94635e-05	2	1064.61	0.916901	17.1405	1
	High	LASYLDK	1	4	4	P02533;P08779;P13645;P35527		0	0	0.01751	46.87	0.000430709	2	809.441	0.281746	16.4005	0
	High	TIEDLR	1	2	2	P02533;P08779		0	0	0.06872	41.87	0.00317263	2	746.405	0.344738	15.9624	0
P08779	Keratin, type I cytoskeletal 16 OS=Homo sapiens GN=KRT16 PE=1 SV=4 - [K1C16_HUMAN]	360.661	21.14	1	4	9	11	473	51.2362	5.04639
	A2	Sequence	# PSMs	# Proteins	# Protein Groups	Protein Group Accessions	Modifications	ΔCn	q-Value	PEP	IonScore	Exp Value	Charge	MH+ [Da]	ΔM [ppm]	RT [min]	# Missed Cleavages
	High	GQTGGDVNVEmDAAPGVDLSR	1	1	1	P08779	M11(Oxidation)	0	0	4.077e-10	69.12	1.29197e-06	2	2103.97	2.30315	18.618	0
	High	APSTYGGGLSVSSR	1	1	1	P08779		0	0	1.41e-06	66.68	5.11184e-06	2	1338.67	0.890382	16.9565	0
	High	VTmQNLNDR	2	3	3	P02533;P08779;P13645	M3(Oxidation)	0	0	4.123e-07	65.85	6.74741e-06	2	1106.53	0.763377	13.6949	0
	High	ALEEANADLEVK	1	2	2	P02533;P08779		0	0	1.888e-07	62.8	1.49045e-05	2	1301.66	-0.310924	17.7253	0
	High	TKYEHELALR	1	1	1	P08779		0	0	0.0009147	55.61	6.97965e-05	3	1259.67	0.160237	15.7628	1
	High	LASYLDKVR	2	3	3	P02533;P08779;P13645		0	0	0.000114	53.09	6.94635e-05	2	1064.61	0.916901	17.1405	1
	High	LASYLDK	1	4	4	P02533;P08779;P13645;P35527		0	0	0.01751	46.87	0.000430709	2	809.441	0.281746	16.4005	0
	High	TIEDLR	1	2	2	P02533;P08779		0	0	0.06872	41.87	0.00317263	2	746.405	0.344738	15.9624	0
	High	TEELNKEVASNSELVQSSR	1	1	1	P08779		0	0	0.0002332	37.15	0.00425019	3	2120.05	-0.0605452	17.6275	1
P48668	Keratin, type II cytoskeletal 6C OS=Homo sapiens GN=KRT6C PE=1 SV=3 - [K2C6C_HUMAN]	272.611	15.25	1	4	8	9	564	59.9883	8.00146
	A2	Sequence	# PSMs	# Proteins	# Protein Groups	Protein Group Accessions	Modifications	ΔCn	q-Value	PEP	IonScore	Exp Value	Charge	MH+ [Da]	ΔM [ppm]	RT [min]	# Missed Cleavages
	High	NLDLDSIIAEVK	1	3	3	P48668;P13647;P35908		0	0	7.91e-08	82.28	1.18312e-07	2	1329.73	5.71459	24.2752	0
	High	YEELQVTAGR	1	1	1	P48668		0	0	5.58e-08	80.34	2.80646e-07	2	1165.59	0.789009	17.195	0
	High	AIGGGLSSVGGGSSTIK	1	1	1	P48668		0	0	5.647e-09	70.39	1.93335e-06	2	1447.78	0.261777	18.0099	0
	High	AQYEEIAQR	1	2	2	P48668;P35908		0	0	5.056e-06	63.81	1.40162e-05	2	1107.54	0.389384	15.7461	0
	High	SGFSSISVSR	1	1	1	P48668		0	0	0.001838	42.14	0.00137767	2	1026.52	-1.03063	17.8164	0
	High	TAAENEFVTLKK	2	1	1	P48668		0	0	0.01487	35.37	0.00630173	2	1350.73	1.22426	17.2299	1
	High	YEDEINKR	1	4	4	P48668;P13647;P04264;P35908		0	0	0.006245	28.86	0.0442708	3	1066.52	0.906536	13.7062	1
	High	LLEGEEcR	1	3	3	P48668;P13647;P35908	C7(Carbamidomethyl)	0	0	0.08674	24.9	0.0543637	2	1005.47	-0.179843	15.3225	0
P13647	Keratin, type II cytoskeletal 5 OS=Homo sapiens GN=KRT5 PE=1 SV=3 - [K2C5_HUMAN]	214.356	12.88	1	5	8	8	590	62.34	7.73779
	A2	Sequence	# PSMs	# Proteins	# Protein Groups	Protein Group Accessions	Modifications	ΔCn	q-Value	PEP	IonScore	Exp Value	Charge	MH+ [Da]	ΔM [ppm]	RT [min]	# Missed Cleavages
	High	NLDLDSIIAEVK	1	3	3	P48668;P13647;P35908		0	0	7.91e-08	82.28	1.18312e-07	2	1329.73	5.71459	24.2752	0
	High	YEELQQTAGR	1	1	1	P13647		0	0	2.768e-08	73.04	1.29114e-06	2	1194.58	1.13868	15.364	0
	High	AQYEEIANR	1	1	1	P13647		0	0	0.0001993	63.88	1.28099e-05	2	1093.53	0.863755	15.6834	0
	High	TSFTSVSR	1	1	1	P13647		0	0	0.002531	41.3	0.00144185	2	884.448	0.553079	15.5942	0
	High	TEAESWYQTK	1	1	1	P13647		0	0	0.01248	36.54	0.00267293	2	1242.57	1.29886	17.1575	0
	High	ISISTSGGSFR	1	1	1	P13647		0	0	0.0008372	34.41	0.0103601	2	1111.58	1.87144	18.152	0
	High	YEDEINKR	1	4	4	P48668;P13647;P04264;P35908		0	0	0.006245	28.86	0.0442708	3	1066.52	0.906536	13.7062	1
	High	LLEGEEcR	1	3	3	P48668;P13647;P35908	C7(Carbamidomethyl)	0	0	0.08674	24.9	0.0543637	2	1005.47	-0.179843	15.3225	0
A0A087WVQ9	Elongation factor 1-alpha 1 OS=Homo sapiens GN=EEF1A1 PE=4 SV=1 - [A0A087WVQ9_HUMAN]	90.64	7.71	5	3	3	3	441	47.8529	9.02686
	A2	Sequence	# PSMs	# Proteins	# Protein Groups	Protein Group Accessions	Modifications	ΔCn	q-Value	PEP	IonScore	Exp Value	Charge	MH+ [Da]	ΔM [ppm]	RT [min]	# Missed Cleavages
	High	IGGIGTVPVGR	1	5	1	A0A087WVQ9		0	0	1.244e-07	73.6	4.10325e-07	2	1025.61	-0.232398	18.2687	0
	High	LPLQDVYK	1	5	1	A0A087WVQ9		0	0	0.009766	37.04	0.00406267	2	975.551	-0.166523	18.8708	0
	High	THINIVVIGHVDSGK	1	5	1	A0A087WVQ9		0	0	0.00789	22.35	0.107107	3	1588.88	-0.334342	18.4944	0
Q86YZ3	Hornerin OS=Homo sapiens GN=HRNR PE=1 SV=2 - [HORN_HUMAN]	59.5063	4.49	1	2	2	3	2850	282.228	10.0376
	A2	Sequence	# PSMs	# Proteins	# Protein Groups	Protein Group Accessions	Modifications	ΔCn	q-Value	PEP	IonScore	Exp Value	Charge	MH+ [Da]	ΔM [ppm]	RT [min]	# Missed Cleavages
	High	GPYESGSGHSSGLGHR	2	1	1	Q86YZ3		0	0	0.0001622	45.71	0.000397431	3	1584.72	0.68612	13.3892	0
	High	QSLGHGQHGSGSGQSPSPSR	1	1	1	Q86YZ3		0	0	0.03813	17.35	0.271514	3	1947.9	0.900558	12.3034	0

## Sheet: Spot 5
Accession	Description	Score	Coverage	# Proteins	# Unique Peptides	# Peptides	# PSMs	# AAs	MW [kDa]	calc. pI
P04264	Keratin, type II cytoskeletal 1 OS=Homo sapiens GN=KRT1 PE=1 SV=6 - [K2C1_HUMAN]	1905.73	51.24	1	26	30	62	644	65.999	8.11865
	A2	Sequence	# PSMs	# Proteins	# Protein Groups	Protein Group Accessions	Modifications	ΔCn	q-Value	PEP	IonScore	Exp Value	Charge	MH+ [Da]	ΔM [ppm]	RT [min]	# Missed Cleavages
	High	GGGGGGYGSGGSSYGSGGGSYGSGGGGGGGR	2	1	1	P04264		0	0	2.868e-16	127.08	2.44856e-13	2	2383.96	2.24488	15.2153	0
	High	FSScGGGGGSFGAGGGFGSR	1	1	1	P04264	C4(Carbamidomethyl)	0	0	2.868e-16	105.46	9.38672e-11	2	1765.74	1.50592	18.2984	0
	High	QISNLQQSISDAEQR	3	1	1	P04264		0	0	2.868e-16	102.15	1.61527e-09	2	1716.85	0.036455	19.0711	0
	High	SLDLDSIIAEVK	2	1	1	P04264		0	0	7.686e-11	100.7	2.08103e-09	2	1302.72	0.987907	24.3144	0
	High	LNDLEDALQQAK	1	1	1	P04264		0	0	3.188e-09	95.08	9.31368e-09	2	1357.7	1.61623	20.0365	0
	High	SGGGFSSGSAGIINYQR	4	1	1	P04264		0	0	1.095e-12	91.61	1.77392e-08	2	1657.8	1.66522	18.9442	0
	High	YEELQITAGR	4	1	1	P04264		0	0	6.296e-09	81.74	2.0398e-07	2	1179.6	0.654957	18.2333	0
	High	FLEQQNQVLQTK	5	2	2	P04264;P35908		0	0	0.0009015	78.92	4.09705e-07	2	1475.78	-4.79439	18.015	0
	High	SKAEAESLYQSK	4	1	1	P04264		0	0	1.861e-07	70.86	1.91142e-06	2	1340.67	-0.0330045	14.8256	1
	High	GSYGSGGSSYGSGGGSYGSGGGGGGHGSYGSGSSSGGYR	1	1	1	P04264		0	0	2.868e-16	69.99	9.99931e-08	3	3312.31	1.02265	15.797	0
	High	AEAESLYQSK	2	1	1	P04264		0	0	1.869e-05	66.37	5.39779e-06	2	1125.54	0.761516	15.5999	0
	High	TNAENEFVTIK	2	1	1	P04264		0	0	8.903e-07	65.59	8.00568e-06	2	1265.64	0.669877	18.638	0
	High	DYQELmNTK	2	1	1	P04264	M6(Oxidation)	0	0	0.008264	61.87	8.48419e-06	2	1157.51	-0.128331	15.6097	0
	High	SLVNLGGSK	1	1	1	P04264		0	0	0.0008067	58.85	4.80217e-05	2	874.5	0.992989	17.4642	0
	High	NSKIEISELNR	2	1	1	P04264		0	0	6.263e-11	58.24	5.04644e-05	2	1302.7	0.43642	17.0919	1
	High	mSGEcAPNVSVSVSTSHTTISGGGSR	1	1	1	P04264	M1(Oxidation); C5(Carbamidomethyl)	0	0	2.832e-08	57.4	1.1919e-05	3	2581.17	3.31748	17.4688	0
	High	TNAENEFVTIKK	2	1	1	P04264		0	0	1.124e-10	56.38	5.46592e-05	2	1393.73	0.6964	16.9645	1
	High	DVDGAYmTK	3	1	1	P04264	M7(Oxidation)	0	0	0.007664	53.37	2.60045e-05	2	1015.44	0.15548	14.6249	0
	High	LDSELKNmQDmVEDYR	1	1	1	P04264	M8(Oxidation); M11(Oxidation)	0	0	8.111e-12	51.79	4.83418e-05	3	2017.89	1.12864	17.2144	1
	High	YEDEINKR	4	4	4	P48668;P13647;P04264;P35908		0	0	0.009893	31.45	0.0248502	2	1066.52	0.575773	13.9449	1
	High	LRSEIDNVK	2	1	1	P04264		0	0	0.001552	30.78	0.0375186	3	1073.59	-0.735754	14.8304	1
	High	LLRDYQELmNTK	2	1	1	P04264	M9(Oxidation)	0	0	0.0002861	30.3	0.0194584	2	1539.78	0.634632	17.2893	1
	High	SDQSRLDSELK	1	1	1	P04264		0	0	9.31e-09	23.32	0.149919	3	1277.63	0.479349	15.6706	1
	High	IEISELNR	1	2	2	P04264;P35908		0	0.002	0.03852	52.14	0.000171064	2	973.532	0.278855	18.0481	0
	High	SLNNQFASFIDK	1	1	1	P04264		0	0.006	0.04109	52.61	0.000149954	2	1383.69	-0.00439698	21.5683	0
	High	NmQDmVEDYR	2	1	1	P04264	M2(Oxidation); M5(Oxidation)	0	0.006	0.05164	50.29	1.21603e-05	2	1332.52	0.669439	15.3175	0
	High	AQYEDIAQK	2	1	1	P04264		0	0.006	0.06235	37.38	0.00436916	2	1065.52	0.242701	15.8034	0
	High	NKYEDEINK	2	3	3	P48668;P13647;P04264		0	0.006	0.04114	26.12	0.0592532	3	1152.55	1.54829	14.5173	1
	High	SEIDNVKK	1	1	1	P04264		0	0.006	0.07335	18.03	0.540663	3	932.505	-0.116327	13.3026	1
	High	TLLEGEESR	1	1	1	P04264		0	0.008	0.08242	46.93	0.000692454	2	1033.52	0.195111	16.5004	0
P35527	Keratin, type I cytoskeletal 9 OS=Homo sapiens GN=KRT9 PE=1 SV=3 - [K1C9_HUMAN]	1449.23	59.55	1	19	19	41	623	62.0268	5.23682
	A2	Sequence	# PSMs	# Proteins	# Protein Groups	Protein Group Accessions	Modifications	ΔCn	q-Value	PEP	IonScore	Exp Value	Charge	MH+ [Da]	ΔM [ppm]	RT [min]	# Missed Cleavages
	High	GGSGGSYGGGGSGGGYGGGSGSR	3	1	1	P35527		0	0	2.868e-16	119.55	2.60656e-12	2	1791.73	1.99223	13.8427	0
	High	SGGGGGGGLGSGGSIR	4	1	1	P35527		0	0	2.868e-16	112.32	1.54447e-10	2	1232.6	0.442132	15.2779	0
	High	VQALEEANNDLENK	2	1	1	P35527		0	0	1.313e-15	101.23	1.64985e-09	2	1586.77	2.96328	17.6667	0
	High	GGSGGSHGGGSGFGGESGGSYGGGEEASGSGGGYGGGSGK	2	1	1	P35527		0	0	2.8677e-16	88.89	1.28816e-09	3	3223.29	2.48713	15.7323	0
	High	GGGGSFGYSYGGGSGGGFSASSLGGGFGGGSR	3	1	1	P35527		0	0	1.366e-08	70.28	4.12527e-07	2	2705.14	-7.42675	21.4134	0
	High	QGVDADINGLR	1	1	1	P35527		0	0	0.001913	67.33	4.10538e-06	2	1157.59	1.05338	17.986	0
	High	FSSSSGYGGGSSR	4	1	1	P35527		0	0	1.297e-15	64.51	2.23018e-06	2	1235.53	0.472003	14.1824	0
	High	HGVQELEIELQSQLSK	2	1	1	P35527		0	0	6.989e-14	58.18	2.66096e-05	2	1837.97	1.06831	21.9016	0
	High	TLLDIDNTR	1	1	1	P35527		0	0	8.872e-06	57.91	6.33478e-05	2	1060.56	0.153561	19.1442	0
	High	STmQELNSR	7	1	1	P35527	M3(Oxidation)	0	0	0.001595	55.83	4.07497e-05	2	1081.49	-0.0999323	14.6421	0
	High	EIETYHNLLEGGQEDFESSGAGK	1	1	1	P35527		0	0	2.868e-16	54.17	3.10088e-05	3	2510.14	3.13621	20.3827	0
	High	QVLDNLTmEK	1	1	1	P35527	M8(Oxidation)	0	0	0.000363	52.92	0.00019731	2	1206.61	2.15514	17.7871	0
	High	IKFEmEQNLR	3	1	1	P35527	M5(Oxidation)	0	0	3.189e-16	52.04	0.00017036	3	1323.67	0.411033	16.5663	1
	High	TLNDmRQEYEQLIAK	2	1	1	P35527	M5(Oxidation)	0	0	1.931e-07	40.3	0.00182451	2	1867.93	1.83319	19.0461	1
	High	IQDWYDKK	1	1	1	P35527		0	0	1.61e-07	36.96	0.0042993	3	1095.55	0.277545	16.1505	1
	High	NHKEEmSQLTGQNSGDVNVEINVAPGK	1	1	1	P35527	M6(Oxidation)	0	0	5.247e-16	30.04	0.0158038	4	2911.39	3.01069	17.8082	1
	High	DIENQYETQITQIEHEVSSSGQEVQSSAK	1	1	1	P35527		0	0	1.928e-14	24.99	0.0318542	4	3264.52	1.82167	23.4139	0
	High	IQDWYDK	1	1	1	P35527		0	0.002	0.02585	35.49	0.0048023	2	967.454	2.03085	17.4752	0
	High	GGSGGSYGGGSGSGGGSGGGYGGGSGGGHSGGSGGGHSGGSGGNYGGGSGSGGGSGGGYGGGSGSR	1	1	1	P35527		0	0.006	0.04563	10.9	0.0810905	4	4972.92	-3.04083	15.0597	0
P35908	Keratin, type II cytoskeletal 2 epidermal OS=Homo sapiens GN=KRT2 PE=1 SV=2 - [K22E_HUMAN]	1191.19	44.44	1	18	25	42	639	65.3932	8.00146
	A2	Sequence	# PSMs	# Proteins	# Protein Groups	Protein Group Accessions	Modifications	ΔCn	q-Value	PEP	IonScore	Exp Value	Charge	MH+ [Da]	ΔM [ppm]	RT [min]	# Missed Cleavages
	High	GGSGGGGSISGGGYGSGGGSGGR	1	1	1	P35908		0	0	2.868e-16	107.06	1.01346e-10	2	1741.75	0.999247	14.3596	0
	High	GFSSGSAVVSGGSR	1	1	1	P35908		0	0	7.863e-11	106.5	5.5968e-10	2	1254.61	1.53771	16.0595	0
	High	GSSSGGGYSSGSSSYGSGGR	1	1	1	P35908		0	0	2.868e-16	99.67	1.40263e-10	2	1740.71	0.97184	13.9864	0
	High	TAAENDFVTLK	1	1	1	P35908		0	0	8.778e-10	83.57	1.42411e-07	2	1208.62	-0.227687	18.8353	0
	High	NVQDAIADAEQR	1	1	1	P35908		0	0	5.614e-05	83.28	1.0972e-07	2	1329.64	1.41516	18.1671	0
	High	YEELQVTVGR	1	1	1	P35908		0	0	9.828e-14	80.63	2.95387e-07	2	1193.62	1.44447	18.4427	0
	High	FLEQQNQVLQTK	5	2	2	P04264;P35908		0	0	0.0009015	78.92	4.09705e-07	2	1475.78	-4.79439	18.015	0
	High	DYQELmNVK	1	1	1	P35908	M6(Oxidation)	0	0	0.007882	65.25	5.22442e-06	2	1155.54	0.304352	16.9805	0
	High	AQYEEIAQR	1	2	2	P48668;P35908		0	0	0.01923	63.92	1.36656e-05	2	1107.54	0.16895	15.7426	0
	High	FASFIDKVR	1	3	3	P48668;P13647;P35908		0	0	6.076e-10	61.52	1.36358e-05	2	1082.6	0.273115	18.9068	1
	High	GGSISGGGYGSGGGK	2	1	1	P35908		0	0	4.764e-10	58.06	2.21967e-05	2	1197.55	0.276386	14.0253	0
	High	YLDGLTAER	1	1	1	P35908		0	0	0.003583	57.58	3.91937e-05	2	1037.53	0.167211	18.2435	0
	High	TAAENDFVTLKK	2	1	1	P35908		0	0	7.803e-14	55.46	4.96358e-05	2	1336.71	0.159944	17.1375	1
	High	DVDNAYmIK	1	1	1	P35908	M7(Oxidation)	0	0	0.003764	55.45	3.83462e-05	2	1084.5	0.212305	16.8997	0
	High	NLDLDSIIAEVK	1	3	3	P48668;P13647;P35908		0	0	4.268e-09	53.86	0.000103815	2	1329.73	0.481955	24.3318	0
	High	HGGGGGGFGGGGFGSR	2	1	1	P35908		0	0	2.868e-16	52.67	4.7316e-05	2	1320.58	0.294	15.8737	0
	High	TSQNSELNNmQDLVEDYK	3	1	1	P35908	M10(Oxidation)	0	0	5.338e-13	52.35	5.90835e-05	2	2143.95	4.20192	18.6244	0
	High	SKEEAEALYHSK	3	1	1	P35908		0	0	1.238e-07	48.31	0.000385159	3	1391.68	0.196003	14.2926	1
	High	GGSSSGGGYGSGGGGSSSVK	2	1	1	P35908		0	0	0.002073	47.83	9.47693e-05	2	1588.68	0.420681	13.0973	0
	High	LQGEIAHVK	2	1	1	P35908		0	0	0.0001483	44.72	0.000391253	2	994.568	-0.133332	14.7138	0
	High	YEDEINKR	4	4	4	P48668;P13647;P04264;P35908		0	0	0.009893	31.45	0.0248502	2	1066.52	0.575773	13.9449	1
	High	TSQNSELNNmQDLVEDYKK	1	1	1	P35908	M10(Oxidation)	0	0	1.506e-11	29.04	0.0176505	3	2272.05	2.40133	17.5326	1
	High	HGDSLKEIK	2	1	1	P35908		0	0	1.405e-07	21.88	0.107673	3	1026.56	-0.253739	13.7827	1
	High	IEISELNR	1	2	2	P04264;P35908		0	0.002	0.03852	52.14	0.000171064	2	973.532	0.278855	18.0481	0
	High	LLEGEEcR	1	3	3	P48668;P13647;P35908	C7(Carbamidomethyl)	0	0.009	0.1053	40.85	0.00124159	2	1005.46	-3.03291	15.171	0
P13645	Keratin, type I cytoskeletal 10 OS=Homo sapiens GN=KRT10 PE=1 SV=6 - [K1C10_HUMAN]	996.958	31.85	1	17	19	28	584	58.7917	5.21143
	A2	Sequence	# PSMs	# Proteins	# Protein Groups	Protein Group Accessions	Modifications	ΔCn	q-Value	PEP	IonScore	Exp Value	Charge	MH+ [Da]	ΔM [ppm]	RT [min]	# Missed Cleavages
	High	GSLGGGFSSGGFSGGSFSR	1	1	1	P13645		0	0	2.868e-16	113.43	7.24037e-11	2	1707.78	1.73488	20.1748	0
	High	QSLEASLAETEGR	1	1	1	P13645		0	0	3.059e-16	106.44	5.62926e-10	2	1390.68	0.719837	18.8207	0
	High	SQYEQLAEQNR	1	1	1	P13645		0	0	5.415e-07	84.53	7.9812e-08	2	1365.64	1.04227	16.0652	0
	High	ALEESNYELEGK	1	1	1	P13645		0	0	1.08e-07	82.99	1.08757e-07	2	1381.65	1.16279	17.2795	0
	High	SLLEGEGSSGGGGR	2	1	1	P13645		0	0	5.429e-07	82.69	1.17074e-07	2	1262.6	1.16356	16.0547	0
	High	QSVEADINGLR	1	1	1	P13645		0	0	1.55e-14	77.06	4.95907e-07	2	1201.62	1.04401	18.7293	0
	High	SGGGGGGGGcGGGGGVSSLR	1	1	1	P13645	C10(Carbamidomethyl)	0	0	2.868e-16	74	2.6076e-07	2	1549.68	0.465138	14.9701	0
	High	VTmQNLNDR	5	3	3	P02533;P08779;P13645	M3(Oxidation)	0	0	1.435e-06	64.91	8.16809e-06	2	1106.53	0.54274	13.8911	0
	High	LKYENEVALR	2	1	1	P13645		0	0	6.491e-11	60.4	1.69178e-05	2	1234.68	0.842331	17.0278	1
	High	IRLENEIQTYR	1	1	1	P13645		0	0	1.056e-09	56.74	5.75135e-05	2	1434.77	0.641442	18.1789	1
	High	YENEVALR	1	1	1	P13645		0	0	1.148e-06	55.19	9.4591e-05	2	993.5	0.210774	16.3786	0
	High	SQYEQLAEQNRK	2	1	1	P13645		0	0	6.815e-08	54.19	0.000107842	2	1493.74	0.871641	15.1136	1
	High	LASYLDKVR	2	3	3	P02533;P08779;P13645		0	0	0.0006204	48.82	0.000168618	2	1064.61	0.343591	17.1548	1
	High	QSVEADINGLRR	2	1	1	P13645		0	0	0.0001591	46.55	0.000703764	3	1357.72	1.48723	17.7822	1
	High	VLDELTLTK	1	1	1	P13645		0	0	1.474e-06	46.5	0.000410805	2	1031.6	-1.10095	19.5138	0
	High	NVSTGDVNVEmNAAPGVDLTQLLNNmR	1	1	1	P13645	M11(Oxidation); M26(Oxidation)	0	0	2.868e-16	45.1	0.000445003	3	2904.39	1.41981	22.8982	0
	High	KDAEAWFNEK	1	1	1	P13645		0	0	0.0003757	39.5	0.00198597	2	1237.59	3.68601	17.8608	1
	High	LENEIQTYR	1	1	1	P13645		0	0.002	0.03314	62.26	1.78585e-05	2	1165.59	0.588131	16.7646	0
	High	RVLDELTLTK	1	1	1	P13645		0	0.006	0.05758	30.94	0.0130069	2	1187.7	1.26634	18.8499	1
P08779	Keratin, type I cytoskeletal 16 OS=Homo sapiens GN=KRT16 PE=1 SV=4 - [K1C16_HUMAN]	747.575	42.71	1	10	16	25	473	51.2362	5.04639
	A2	Sequence	# PSMs	# Proteins	# Protein Groups	Protein Group Accessions	Modifications	ΔCn	q-Value	PEP	IonScore	Exp Value	Charge	MH+ [Da]	ΔM [ppm]	RT [min]	# Missed Cleavages
	High	GQTGGDVNVEmDAAPGVDLSR	2	1	1	P08779	M11(Oxidation)	0	0	7.069e-14	78.21	1.60068e-07	2	2103.96	1.72296	18.5693	0
	High	VLDELTLAR	1	2	2	P02533;P08779		0	0	4.169e-05	78.04	3.56472e-07	2	1029.59	0.216114	19.8914	0
	High	ALEEANADLEVK	1	2	2	P02533;P08779		0	0	0.00148	74.5	1.02364e-06	2	1301.66	2.22115	17.7244	0
	High	TEELNKEVASNSELVQSSR	2	1	1	P08779		0	0	3.094e-16	72.11	1.31033e-06	2	2120.05	2.30653	17.6209	1
	High	TKYEHELALR	1	1	1	P08779		0	0	2.868e-16	68.2	3.84445e-06	3	1259.67	-0.130482	15.748	1
	High	APSTYGGGLSVSSR	1	1	1	P08779		0	0	0.0001409	67.39	4.40471e-06	2	1338.67	0.616818	16.9691	0
	High	VTmQNLNDR	5	3	3	P02533;P08779;P13645	M3(Oxidation)	0	0	1.435e-06	64.91	8.16809e-06	2	1106.53	0.54274	13.8911	0
	High	EVFTSSSSSSSR	1	1	1	P08779		0	0	3.494e-05	63.83	5.382e-06	2	1260.57	0.538764	14.5664	0
	High	IIAATIENAQPILQIDNAR	1	1	1	P08779		0	0	2.749e-08	61.71	3.37264e-06	2	2064.16	6.83176	22.1876	0
	High	LEQEIATYR	1	2	2	P02533;P08779		0	0	3.808e-07	51.07	0.000276696	2	1122.58	-0.846954	16.9406	0
	High	LASYLDKVR	2	3	3	P02533;P08779;P13645		0	0	0.0006204	48.82	0.000168618	2	1064.61	0.343591	17.1548	1
	High	NHEEEmLALR	2	1	1	P08779	M6(Oxidation)	0	0	0.01516	43.1	0.00100405	2	1257.59	0.877337	15.9964	0
	High	LLEGEDAHLSSQQASGQSYSSR	1	1	1	P08779		0	0	3.506e-11	40.33	0.00123732	3	2350.09	1.35905	16.9052	0
	High	KNHEEEmLALR	1	1	1	P08779	M7(Oxidation)	0	0	4.091e-10	39.86	0.00288657	3	1385.68	-0.754605	15.0362	1
	High	ASLENSLEETK	1	2	2	P02533;P08779		0	0	0.003686	31.69	0.0210747	2	1220.6	0.775625	17.4515	0
	High	ILNEmRDQYEQmAEK	2	1	1	P08779	M5(Oxidation); M12(Oxidation)	0	0	1.523e-10	29.07	0.0115827	3	1929.87	0.704549	15.5451	1
P02533	Keratin, type I cytoskeletal 14 OS=Homo sapiens GN=KRT14 PE=1 SV=4 - [K1C14_HUMAN]	623.87	35.81	1	8	14	19	472	51.5294	5.16064
	A2	Sequence	# PSMs	# Proteins	# Protein Groups	Protein Group Accessions	Modifications	ΔCn	q-Value	PEP	IonScore	Exp Value	Charge	MH+ [Da]	ΔM [ppm]	RT [min]	# Missed Cleavages
	High	APSTYGGGLSVSSSR	1	1	1	P02533		0	0	2.868e-16	97.66	4.97905e-09	2	1425.7	0.973899	16.8943	0
	High	EVATNSELVQSGK	1	1	1	P02533		0	0	2.868e-16	95.73	7.89873e-09	2	1361.69	0.687887	15.7375	0
	High	GQVGGDVNVEmDAAPGVDLSR	1	1	1	P02533	M11(Oxidation)	0	0	2.62e-08	81.18	1.40985e-07	2	2101.98	-0.82498	19.0648	0
	High	VLDELTLAR	1	2	2	P02533;P08779		0	0	4.169e-05	78.04	3.56472e-07	2	1029.59	0.216114	19.8914	0
	High	ALEEANADLEVK	1	2	2	P02533;P08779		0	0	0.00148	74.5	1.02364e-06	2	1301.66	2.22115	17.7244	0
	High	VTmQNLNDR	5	3	3	P02533;P08779;P13645	M3(Oxidation)	0	0	1.435e-06	64.91	8.16809e-06	2	1106.53	0.54274	13.8911	0
	High	LLEGEDAHLSSSQFSSGSQSSR	1	1	1	P02533		0	0	2.322e-13	60.8	1.11456e-05	3	2309.07	1.98669	17.9099	0
	High	LEQEIATYR	1	2	2	P02533;P08779		0	0	3.808e-07	51.07	0.000276696	2	1122.58	-0.846954	16.9406	0
	High	LASYLDKVR	2	3	3	P02533;P08779;P13645		0	0	0.0006204	48.82	0.000168618	2	1064.61	0.343591	17.1548	1
	High	ILNEmRDQYEK	1	1	1	P02533	M5(Oxidation)	0	0	0.01789	33.89	0.00988133	2	1454.7	0.782253	14.7562	1
	High	ASLENSLEETK	1	2	2	P02533;P08779		0	0	0.003686	31.69	0.0210747	2	1220.6	0.775625	17.4515	0
	High	TKYETELNLR	1	1	1	P02533		0	0	0.009421	28.96	0.0280162	3	1266.67	-0.163429	17.1712	1
	High	mSVEADINGLRR	1	1	1	P02533	M1(Oxidation)	0	0	0.000298	21.47	0.245934	3	1376.7	0.625947	17.8316	1
	High	TEELNREVATNSELVQSGK	1	1	1	P02533		0	0	0.0003443	14.68	0.670604	3	2104.05	1.02987	17.6273	1
P13647	Keratin, type II cytoskeletal 5 OS=Homo sapiens GN=KRT5 PE=1 SV=3 - [K2C5_HUMAN]	464.61	26.44	1	10	17	22	590	62.34	7.73779
	A2	Sequence	# PSMs	# Proteins	# Protein Groups	Protein Group Accessions	Modifications	ΔCn	q-Value	PEP	IonScore	Exp Value	Charge	MH+ [Da]	ΔM [ppm]	RT [min]	# Missed Cleavages
	High	SFSTASAITPSVSR	1	1	1	P13647		0	0	2.868e-16	82.37	1.43409e-07	2	1410.72	1.25991	18.3646	0
	High	YEELQQTAGR	1	1	1	P13647		0	0	2.215e-12	80.92	2.4637e-07	2	1194.58	0.525561	15.3432	0
	High	FASFIDKVR	1	3	3	P48668;P13647;P35908		0	0	6.076e-10	61.52	1.36358e-05	2	1082.6	0.273115	18.9068	1
	High	QLDSIVGER	1	2	2	P48668;P13647		0	0	0.01884	59.7	3.94319e-05	2	1016.54	1.0263	17.539	0
	High	AQYEEIANR	1	1	1	P13647		0	0	0.0001482	58.44	4.48275e-05	2	1093.53	0.640496	15.6655	0
	High	ISISTSGGSFR	1	1	1	P13647		0	0	6.309e-07	55.84	8.20938e-05	2	1111.57	0.553629	18.1026	0
	High	NLDLDSIIAEVK	1	3	3	P48668;P13647;P35908		0	0	4.268e-09	53.86	0.000103815	2	1329.73	0.481955	24.3318	0
	High	TEAESWYQTK	1	1	1	P13647		0	0	0.002051	47.46	0.000216265	2	1242.56	0.905896	17.2012	0
	High	SRTEAESWYQTK	2	1	1	P13647		0	0	1.38e-07	36.71	0.00409545	2	1485.7	1.10563	16.3305	1
	High	YEDEINKR	4	4	4	P48668;P13647;P04264;P35908		0	0	0.009893	31.45	0.0248502	2	1066.52	0.575773	13.9449	1
	High	EYQELmNTK	1	1	1	P13647	M6(Oxidation)	0	0.002	0.02793	46.3	0.000281307	2	1171.53	0.0602593	15.0306	0
	High	TSFTSVSR	1	1	1	P13647		0	0.002	0.02701	24.11	0.0733604	2	884.447	-0.206023	15.5635	0
	High	TTAENEFVmLK	1	1	1	P13647	M9(Oxidation)	0	0.006	0.04534	52.32	0.000127485	2	1298.63	1.08177	19.0161	0
	High	DVDAAYmNK	1	2	2	P48668;P13647	M7(Oxidation)	0	0.006	0.04141	33.16	0.00260852	2	1042.45	-1.58078	14.6305	0
	High	VSLAGAcGVGGYGSR	1	1	1	P13647	C7(Carbamidomethyl)	0	0.006	0.05135	31.07	0.0186027	2	1410.68	2.67944	17.9916	0
	High	NKYEDEINK	2	3	3	P48668;P13647;P04264		0	0.006	0.04114	26.12	0.0592532	3	1152.55	1.54829	14.5173	1
	High	LLEGEEcR	1	3	3	P48668;P13647;P35908	C7(Carbamidomethyl)	0	0.009	0.1053	40.85	0.00124159	2	1005.46	-3.03291	15.171	0
P48668	Keratin, type II cytoskeletal 6C OS=Homo sapiens GN=KRT6C PE=1 SV=3 - [K2C6C_HUMAN]	427.188	23.58	1	7	15	20	564	59.9883	8.00146
	A2	Sequence	# PSMs	# Proteins	# Protein Groups	Protein Group Accessions	Modifications	ΔCn	q-Value	PEP	IonScore	Exp Value	Charge	MH+ [Da]	ΔM [ppm]	RT [min]	# Missed Cleavages
	High	YEELQVTAGR	1	1	1	P48668		0	0	6.145e-14	89.62	3.27978e-08	2	1165.59	0.579552	17.2197	0
	High	AIGGGLSSVGGGSSTIK	1	1	1	P48668		0	0	7.14e-12	75.96	6.4012e-07	2	1447.78	1.52651	18.0528	0
	High	SGFSSISVSR	1	1	1	P48668		0	0	6.714e-10	71.05	1.96702e-06	2	1026.52	1.82337	17.8027	0
	High	AQYEEIAQR	1	2	2	P48668;P35908		0	0	0.01923	63.92	1.36656e-05	2	1107.54	0.16895	15.7426	0
	High	FASFIDKVR	1	3	3	P48668;P13647;P35908		0	0	6.076e-10	61.52	1.36358e-05	2	1082.6	0.273115	18.9068	1
	High	QLDSIVGER	1	2	2	P48668;P13647		0	0	0.01884	59.7	3.94319e-05	2	1016.54	1.0263	17.539	0
	High	AEAESWYQTK	1	1	1	P48668		0	0	3.106e-05	57.57	2.60727e-05	2	1212.55	0.174034	17.1088	0
	High	NLDLDSIIAEVK	1	3	3	P48668;P13647;P35908		0	0	4.268e-09	53.86	0.000103815	2	1329.73	0.481955	24.3318	0
	High	YEDEINKR	4	4	4	P48668;P13647;P04264;P35908		0	0	0.009893	31.45	0.0248502	2	1066.52	0.575773	13.9449	1
	High	SRAEAESWYQTK	1	1	1	P48668		0	0	0.001159	20.42	0.182926	3	1455.69	0.38606	16.2596	1
	High	DVDAAYmNKVELQAK	2	1	1	P48668	M7(Oxidation)	0	0.002	0.03667	10.7	2.37042	2	1710.84	1.38098	17.3252	1
	High	DVDAAYmNK	1	2	2	P48668;P13647	M7(Oxidation)	0	0.006	0.04141	33.16	0.00260852	2	1042.45	-1.58078	14.6305	0
	High	NKYEDEINK	2	3	3	P48668;P13647;P04264		0	0.006	0.04114	26.12	0.0592532	3	1152.55	1.54829	14.5173	1
	High	TAAENEFVTLKK	1	1	1	P48668		0	0.006	0.06648	14.04	0.938808	2	1350.73	1.40501	17.3133	1
	High	LLEGEEcR	1	3	3	P48668;P13647;P35908	C7(Carbamidomethyl)	0	0.009	0.1053	40.85	0.00124159	2	1005.46	-3.03291	15.171	0
Q86YZ3	Hornerin OS=Homo sapiens GN=HRNR PE=1 SV=2 - [HORN_HUMAN]	197.16	5.89	1	6	6	10	2850	282.228	10.0376
	A2	Sequence	# PSMs	# Proteins	# Protein Groups	Protein Group Accessions	Modifications	ΔCn	q-Value	PEP	IonScore	Exp Value	Charge	MH+ [Da]	ΔM [ppm]	RT [min]	# Missed Cleavages
	High	HGSGSGQSSSYSPYGSGSGWSSSR	1	1	1	Q86YZ3		0	0	8.974e-16	65.35	7.00182e-07	3	2348.98	1.87985	16.6989	0
	High	GPYESGSGHSSGLGHR	4	1	1	Q86YZ3		0	0	3.7e-08	52.1	9.12561e-05	2	1584.72	0.771635	13.3575	0
	High	HGSGSGQSSSYGPYGSGSGWSSSR	1	1	1	Q86YZ3		0	0	1.838e-12	44.41	0.000110484	3	2318.97	0.220103	16.785	0
	High	GPYESGSGHSSGLGHQESR	2	1	1	Q86YZ3		0	0	9.721e-14	36.29	0.00196194	3	1928.85	-0.117024	13.5119	0
	High	QSSSYGPHGYGSGR	1	1	1	Q86YZ3		0	0	0.01803	30.5	0.00784301	3	1439.63	-0.215713	14.1704	0
	High	HGSGSGQSSSYGPYR	1	1	1	Q86YZ3		0	0.002	0.02367	12.53	0.279235	3	1526.66	0.225184	14.1764	0
A0A0C4DG56	Superoxide dismutase [Mn], mitochondrial OS=Homo sapiens GN=SOD2 PE=4 SV=1 - [A0A0C4DG56_HUMAN]	125.893	22.84	6	3	3	3	162	18.2503	8.41162
	A2	Sequence	# PSMs	# Proteins	# Protein Groups	Protein Group Accessions	Modifications	ΔCn	q-Value	PEP	IonScore	Exp Value	Charge	MH+ [Da]	ΔM [ppm]	RT [min]	# Missed Cleavages
	High	GDVTAQIALQPALK	1	6	1	A0A0C4DG56		0	0	4.151e-10	88.44	1.20304e-08	2	1424.81	-0.680265	20.0685	0
	High	HHAAYVNNLNVTEEK	1	6	1	A0A0C4DG56		0	0	3.482e-13	57.58	3.69241e-05	3	1738.85	0.544855	15.9902	0
	High	NVRPDYLK	1	3	1	A0A0C4DG56		0	0	0.01188	12.31	2.0239	3	1004.55	0.162863	15.3541	0
P15924-2	Isoform DPII of Desmoplakin OS=Homo sapiens GN=DSP - [DESP_HUMAN]	113.549	1.8	3	4	4	4	2272	259.957	6.96143
	A2	Sequence	# PSMs	# Proteins	# Protein Groups	Protein Group Accessions	Modifications	ΔCn	q-Value	PEP	IonScore	Exp Value	Charge	MH+ [Da]	ΔM [ppm]	RT [min]	# Missed Cleavages
	High	QLQNIIQATSR	1	3	1	P15924-2		0	0	2.964e-05	64.38	8.18873e-06	2	1271.71	1.56833	18.7538	0
	High	YGDGIQLTR	1	3	1	P15924-2		0	0	0.005414	49.56	0.00026559	2	1022.53	-0.332137	17.6454	0
	High	YEVTSGGGGTSR	1	3	1	P15924-2		0	0	0.001297	42.52	0.000909606	2	1170.54	0.121814	14.0663	0
	High	FGDSNTVmR	1	3	1	P15924-2	M8(Oxidation)	0	0.009	0.1098	21.32	0.0730525	2	1042.46	1.57174	14.5608	0
	A2	Sequence	# PSMs	# Proteins	# Protein Groups	Protein Group Accessions	Modifications	ΔCn	q-Value	PEP	IonScore	Exp Value	Charge	MH+ [Da]	ΔM [ppm]	RT [min]	# Missed Cleavages
	High	VTATDLDEPDTLHTR	1	2	1	Q08554-2		0	0	5.587e-15	53.76	0.000101185	3	1683.82	0.304414	17.301	0
	High	VQDQDLPNTPHSK	1	2	1	Q08554-2		0	0	0.001542	21.37	0.184553	3	1478.72	-0.0398948	14.636	0
P14923	Junction plakoglobin OS=Homo sapiens GN=JUP PE=1 SV=3 - [PLAK_HUMAN]	44.93	4.7	1	3	3	3	745	81.6927	6.13818
	A2	Sequence	# PSMs	# Proteins	# Protein Groups	Protein Group Accessions	Modifications	ΔCn	q-Value	PEP	IonScore	Exp Value	Charge	MH+ [Da]	ΔM [ppm]	RT [min]	# Missed Cleavages
	High	AAmIVNQLSK	1	1	1	P14923	M3(Oxidation)	0	0	0.002515	43.78	0.00140086	2	1090.59	0.793227	16.8153	0
	High	ISEDKNPDYR	1	1	1	P14923		0	0	0.002188	18.15	0.336074	3	1236.59	-0.0796115	13.5778	1
	High	HVAAGTQQPYTDGVR	1	1	1	P14923		0	0.006	0.04196	19.36	0.262463	3	1599.79	0.150985	15.1018	0
	A2	Sequence	# PSMs	# Proteins	# Protein Groups	Protein Group Accessions	Modifications	ΔCn	q-Value	PEP	IonScore	Exp Value	Charge	MH+ [Da]	ΔM [ppm]	RT [min]	# Missed Cleavages
	High	FSNSSSSNEFSK	1	1	1	Q5D862		0	0	1.033e-07	41.84	0.000301133	2	1320.57	0.606723	15.2514	0
	High	HQEEESETEEDEEDTPGHK	1	1	1	Q5D862		0	0.006	0.04348	14.82	0.0328829	3	2254.89	0.672663	13.3748	0

## Sheet: Spot 8
Accession	Description	Score	Coverage	# Proteins	# Unique Peptides	# Peptides	# PSMs	# AAs	MW [kDa]	calc. pI
P04264	Keratin, type II cytoskeletal 1 OS=Homo sapiens GN=KRT1 PE=1 SV=6 - [K2C1_HUMAN]	1082.52	36.18	1	20	23	36	644	65.999	8.11865
	A2	Sequence	# PSMs	# Proteins	# Protein Groups	Protein Group Accessions	Modifications	ΔCn	q-Value	PEP	IonScore	Exp Value	Charge	MH+ [Da]	ΔM [ppm]	RT [min]	# Missed Cleavages
	High	GGGGGGYGSGGSSYGSGGGSYGSGGGGGGGR	2	1	1	P04264		0	0	9.63257e-06	113.5	4.91352e-12	2	2383.96	1.63042	15.2276	0
	High	SLDLDSIIAEVK	2	1	1	P04264		0	0	0.001741	101.67	1.72575e-09	2	1302.72	1.73754	24.4749	0
	High	QISNLQQSISDAEQR	2	1	1	P04264		0	0	0.0001432	99.41	3.36781e-09	2	1716.85	1.24518	19.2606	0
	High	YEELQITAGR	1	1	1	P04264		0	0	0.006054	79.89	3.42055e-07	2	1179.6	0.344504	18.2795	0
	High	SGGGFSSGSAGIINYQR	3	1	1	P04264		0	0	0.01523	79.09	3.15058e-07	2	1657.79	1.00251	19.0681	0
	High	FLEQQNQVLQTK	2	2	2	P04264;P35908		0	0	0.04344	75.39	7.61694e-07	2	1475.79	1.24386	18.0842	0
	High	AEAESLYQSK	1	1	1	P04264		0	0	0.03453	70.35	2.12653e-06	2	1125.54	0.110789	15.6051	0
	High	LNDLEDALQQAK	1	1	1	P04264		0	0	0.004196	68.86	3.62097e-06	2	1357.7	0.537308	20.2481	0
	High	SKAEAESLYQSK	2	1	1	P04264		0	0	0.01292	65.5	6.56683e-06	2	1340.67	0.149099	14.8544	1
	High	IEISELNR	1	2	2	P04264;P35908		0	0	0.04454	62.46	1.58912e-05	2	973.532	0.529634	18.1439	0
	High	AQYEDIAQK	2	1	1	P04264		0	0	0.02713	60.05	2.36264e-05	2	1065.52	0.128137	15.4116	0
	High	TNAENEFVTIKK	3	1	1	P04264		0	0	0.03417	59.55	2.76185e-05	2	1393.73	0.959155	17.024	1
	High	TNAENEFVTIK	1	1	1	P04264		0	0	0.02139	56.86	5.97583e-05	2	1265.64	0.573428	18.7072	0
	High	DYQELmNTK	1	1	1	P04264	M6(Oxidation)	0	0	0.04097	55.8	3.34044e-05	2	1157.51	0.293505	15.638	0
	High	DVDGAYmTK	2	1	1	P04264	M7(Oxidation)	0	0	0.04738	53.03	2.76244e-05	2	1015.44	0.215587	14.4453	0
	High	SLNNQFASFIDK	1	1	1	P04264		0	0	0.05296	45.72	0.000821165	2	1383.69	-0.886606	21.8207	0
	High	NmQDmVEDYR	2	1	1	P04264	M2(Oxidation); M5(Oxidation)	0	0	0.08709	43.5	5.80689e-05	2	1332.52	0.57783	15.6268	0
	High	SISISVAR	1	1	1	P04264		0	0	0.1254	40.53	0.00177466	2	832.491	2.88912	17.5247	0
	High	TLLEGEESR	1	1	1	P04264		0	0	0.04458	38.8	0.00419206	2	1033.52	0.667557	16.1982	0
	High	SLVNLGGSK	1	1	1	P04264		0	0	0.119	32.09	0.0227739	2	874.5	1.13258	17.5296	0
	High	LDSELKNmQDmVEDYR	1	1	1	P04264	M8(Oxidation); M11(Oxidation)	0	0	0.006438	27.01	0.0144324	3	2017.89	0.856414	17.2265	1
	High	LLRDYQELmNTK	1	1	1	P04264	M9(Oxidation)	0	0	0.02984	23.1	0.0969762	3	1539.79	1.22048	17.3004	1
	High	YEDEINKR	2	5	4	P02538;P13647;P04264;P35908		0	0	0.09419	19.56	0.321474	3	1066.52	-0.724476	13.6571	1
P13645	Keratin, type I cytoskeletal 10 OS=Homo sapiens GN=KRT10 PE=1 SV=6 - [K1C10_HUMAN]	857.301	33.39	1	16	19	27	584	58.7917	5.21143
	A2	Sequence	# PSMs	# Proteins	# Protein Groups	Protein Group Accessions	Modifications	ΔCn	q-Value	PEP	IonScore	Exp Value	Charge	MH+ [Da]	ΔM [ppm]	RT [min]	# Missed Cleavages
	High	SLLEGEGSSGGGGR	1	1	1	P13645		0	0	0.002583	91.44	1.56479e-08	2	1262.6	0.583471	16.0659	0
	High	GSLGGGFSSGGFSGGSFSR	1	1	1	P13645		0	0	0.0003448	87.2	3.12496e-08	2	1707.77	1.16305	20.46	0
	High	ALEESNYELEGK	1	1	1	P13645		0	0	0.002618	86.48	5.00415e-08	2	1381.65	1.5162	17.3064	0
	High	ELTTEIDNNIEQISSYK	1	1	1	P13645		0	0	0.0007731	84.14	9.3093e-08	2	1996.98	6.58851	22.3198	0
	High	QSLEASLAETEGR	1	1	1	P13645		0	0	0.002087	76.16	5.97994e-07	2	1390.68	0.544283	18.9303	0
	High	QSVEADINGLR	1	1	1	P13645		0	0	0.01289	72.02	1.58271e-06	2	1201.62	1.1456	18.8233	0
	High	SQYEQLAEQNR	1	1	1	P13645		0	0	0.01423	69.7	2.48592e-06	2	1365.64	1.31043	16.0938	0
	High	VLDELTLTK	1	1	1	P13645		0	0	0.007524	64.29	6.83339e-06	2	1031.6	-0.154295	19.7342	0
	High	LENEIQTYR	1	1	1	P13645		0	0	0.04261	62.86	1.71845e-05	2	1165.58	-0.249699	16.7757	0
	High	VTmQNLNDR	4	3	3	P02533;P08779;P13645	M3(Oxidation)	0	0	0.01553	62.13	1.54925e-05	2	1106.53	0.432422	13.7839	0
	High	YENEVALR	1	1	1	P13645		0	0	0.01594	55.21	9.41564e-05	2	993.5	0.0879053	16.4354	0
	High	LKYENEVALR	2	1	1	P13645		0	0	0.02033	51.59	0.00012863	2	1234.68	0.842331	17.092	1
	High	SQYEQLAEQNRK	2	1	1	P13645		0	0	0.04497	50.24	0.000268731	2	1493.74	1.19853	15.1623	1
	High	QSVEADINGLRR	1	1	1	P13645		0	0	0.03756	39.35	0.00345531	3	1357.72	0.273473	17.85	1
	High	NVSTGDVNVEmNAAPGVDLTQLLNNmR	1	1	1	P13645	M11(Oxidation); M26(Oxidation)	0	0	0.002321	39.22	0.00175322	3	2904.39	2.86983	23.113	0
	High	LAADDFR	2	3	3	P02533;P08779;P13645		0	0	0.1444	36.07	0.00945434	2	807.399	-0.160563	16.7704	0
	High	LASYLDKVR	2	3	3	P02533;P08779;P13645		0	0	0.04283	35.39	0.00413367	3	1064.61	0.646281	17.2102	1
	High	DAEAWFNEK	2	1	1	P13645		0	0.005	0.1995	49.23	0.000163576	2	1109.49	1.91048	19.8736	0
	High	SEITELR	1	1	1	P13645		0	0.007	0.2624	20.07	0.379828	2	847.452	-0.0700976	16.5922	0
P35908	Keratin, type II cytoskeletal 2 epidermal OS=Homo sapiens GN=KRT2 PE=1 SV=2 - [K22E_HUMAN]	702.88	38.5	1	16	20	24	639	65.3932	8.00146
	A2	Sequence	# PSMs	# Proteins	# Protein Groups	Protein Group Accessions	Modifications	ΔCn	q-Value	PEP	IonScore	Exp Value	Charge	MH+ [Da]	ΔM [ppm]	RT [min]	# Missed Cleavages
	High	GFSSGSAVVSGGSR	1	1	1	P35908		0	0	0.0006557	109.44	2.84407e-10	2	1254.61	1.14852	16.119	0
	High	NVQDAIADAEQR	1	1	1	P35908		0	0	0.008094	92.28	1.20383e-08	2	1329.64	0.313473	18.2147	0
	High	GGSGGGGSISGGGYGSGGGSGGR	1	1	1	P35908		0	0	0.001693	92.02	3.2345e-09	2	1741.75	0.788993	14.3909	0
	High	YEELQVTVGR	1	1	1	P35908		0	0	0.001802	80.55	3.22023e-07	2	1193.62	-0.0895635	18.5445	0
	High	GSSSGGGYSSGSSSYGSGGR	1	1	1	P35908		0	0	0.00171	79.52	1.45192e-08	2	1740.71	0.200445	14.0644	0
	High	FLEQQNQVLQTK	2	2	2	P04264;P35908		0	0	0.04344	75.39	7.61694e-07	2	1475.79	1.24386	18.0842	0
	High	IEISELNR	1	2	2	P04264;P35908		0	0	0.04454	62.46	1.58912e-05	2	973.532	0.529634	18.1439	0
	High	TAAENDFVTLK	1	1	1	P35908		0	0	0.01077	61.32	2.39081e-05	2	1208.62	-0.126687	18.9608	0
	High	TAAENDFVTLKK	1	1	1	P35908		0	0	0.04131	59.85	1.95642e-05	2	1336.71	1.7124	17.1971	1
	High	AQYEEIAQR	1	3	2	P02538;P35908		0	0	0.01865	58.46	4.8043e-05	2	1107.54	0.389384	15.7977	0
	High	DYQELmNVK	1	1	1	P35908	M6(Oxidation)	0	0	0.04841	51.07	0.000136785	2	1155.54	0.304352	17.0353	0
	High	DVDNAYmIK	1	1	1	P35908	M7(Oxidation)	0	0	0.09976	49.55	0.000149184	2	1084.5	0.0997454	16.8938	0
	High	YLDGLTAER	1	1	1	P35908		0	0	0.04287	48.28	0.000333593	2	1037.53	0.284867	18.2851	0
	High	GGSSSGGGYGSGGGGSSSVK	2	1	1	P35908		0	0	0.01011	45.01	0.000178258	2	1588.68	0.574356	13.1162	0
	High	SKEEAEALYHSK	1	1	1	P35908		0	0	0.007425	36.72	0.00558636	3	1391.68	-0.00135375	14.3741	1
	High	GGSISGGGYGSGGGK	2	1	1	P35908		0	0	0.01575	32.77	0.00750392	2	1197.55	0.480253	14.0257	0
	High	TSQNSELNNmQDLVEDYKK	1	1	1	P35908	M10(Oxidation)	0	0	0.01152	26.93	0.0281848	3	2272.04	1.99838	17.5694	1
	High	HGGGGGGFGGGGFGSR	1	1	1	P35908		0	0	0.01359	24.02	0.0354669	2	1320.58	1.40324	15.945	0
	High	YEDEINKR	2	5	4	P02538;P13647;P04264;P35908		0	0	0.09419	19.56	0.321474	3	1066.52	-0.724476	13.6571	1
	High	LQGEIAHVK	1	1	1	P35908		0	0.003	0.161	19.94	0.116093	2	994.568	-0.0105947	14.7736	0
P35527	Keratin, type I cytoskeletal 9 OS=Homo sapiens GN=KRT9 PE=1 SV=3 - [K1C9_HUMAN]	641.2	27.45	1	11	11	17	623	62.0268	5.23682
	A2	Sequence	# PSMs	# Proteins	# Protein Groups	Protein Group Accessions	Modifications	ΔCn	q-Value	PEP	IonScore	Exp Value	Charge	MH+ [Da]	ΔM [ppm]	RT [min]	# Missed Cleavages
	High	VQALEEANNDLENK	1	1	1	P35527		0	0	0.0009839	108.35	3.81628e-10	2	1586.77	1.7324	17.7205	0
	High	GGSGGSYGGGGSGGGYGGGSGSR	2	1	1	P35527		0	0	0.0002032	102.56	1.30337e-10	2	1791.73	0.970284	13.8892	0
	High	SGGGGGGGLGSGGSIR	2	1	1	P35527		0	0	0.0005931	97.76	4.41347e-09	2	1232.6	0.640201	15.0908	0
	High	QGVDADINGLR	1	1	1	P35527		0	0	0.00621	83.48	1.00968e-07	2	1157.59	0.631573	18.0891	0
	High	FSSSSGYGGGSSR	2	1	1	P35527		0	0	0.004127	71.64	4.31858e-07	2	1235.53	0.669603	14.2492	0
	High	STmQELNSR	3	1	1	P35527	M3(Oxidation)	0	0	0.09472	52.67	8.43577e-05	2	1081.49	-0.0999323	13.9203	0
	High	QVLDNLTmEK	1	1	1	P35527	M8(Oxidation)	0	0	0.05696	47.16	0.000810583	2	1206.6	1.04229	17.8618	0
	High	IKFEmEQNLR	2	1	1	P35527	M5(Oxidation)	0	0	0.02426	43.09	0.00135981	3	1323.67	0.61853	16.6339	1
	High	TLLDIDNTR	1	1	1	P35527		0	0	0.04192	39.56	0.00433243	2	1060.56	0.0384616	19.3108	0
	High	GGSGGSHGGGSGFGGESGGSYGGGEEASGSGGGYGGGSGK	1	1	1	P35527		0	0	0.007539	37.72	0.000168644	3	3223.28	0.328464	15.8081	0
	High	HGVQELEIELQSQLSK	1	1	1	P35527		0	0	0.09102	21.01	0.143046	2	1837.97	5.11966	22.1585	0
Q5HYB6	Epididymis luminal protein 189 OS=Homo sapiens GN=DKFZp686J1372 PE=1 SV=1 - [Q5HYB6_HUMAN]	558.972	38.36	2	9	12	22	232	27.1588	4.7417
	A2	Sequence	# PSMs	# Proteins	# Protein Groups	Protein Group Accessions	Modifications	ΔCn	q-Value	PEP	IonScore	Exp Value	Charge	MH+ [Da]	ΔM [ppm]	RT [min]	# Missed Cleavages
	High	IQLVEEELDR	1	3	2	P67936;Q5HYB6		0	0	0.001315	94.97	8.82023e-09	2	1243.66	2.02774	19.9271	0
	High	IQVLQQQADDAEER	3	2	1	Q5HYB6		0	0	0.001831	93.84	9.83053e-09	2	1642.8	1.09443	17.103	0
	High	KIQVLQQQADDAEER	3	2	1	Q5HYB6		0	0	0.0001306	90.44	3.25766e-08	2	1770.9	1.36032	16.5804	1
	High	EQAEAEVASLNR	2	2	1	Q5HYB6		0	0	0.009331	78.71	2.84649e-07	2	1316.65	1.15914	16.9545	0
	High	LVIIEGDLER	1	2	1	Q5HYB6		0	0	0.01655	53.92	0.000105635	2	1156.66	0.627051	20.4204	0
	High	KLVIIEGDLER	1	2	1	Q5HYB6		0	0	0.01529	40.61	0.00112096	3	1284.75	0.93467	19.2918	1
	High	TIDDLEDKLK	2	2	1	Q5HYB6		0	0	0.1508	25.1	0.102134	3	1189.63	-0.884096	16.7928	1
	High	LATALQK	3	3	2	P67936;Q5HYB6		0	0.005	0.2196	43.37	0.00167073	2	744.462	0.111645	15.2163	0
	High	LmDQNLK	2	2	1	Q5HYB6	M2(Oxidation)	0	0.005	0.2156	39.94	0.00381738	2	877.445	0.399675	14.4399	0
	High	TIDDLEDK	2	2	1	Q5HYB6		0	0.005	0.1952	35.79	0.00597129	2	948.453	0.442734	15.9931	0
	High	EDKYEEEIK	1	3	2	P67936;Q5HYB6		0	0.005	0.1805	27.97	0.0347104	2	1182.55	0.736563	15.1189	1
	High	cLSAAEEK	1	2	1	Q5HYB6	C1(Carbamidomethyl)	0	0.005	0.1977	18.98	0.230814	2	907.419	-0.48449	13.8016	0
P02533	Keratin, type I cytoskeletal 14 OS=Homo sapiens GN=KRT14 PE=1 SV=4 - [K1C14_HUMAN]	488.923	29.03	1	6	11	17	472	51.5294	5.16064
	A2	Sequence	# PSMs	# Proteins	# Protein Groups	Protein Group Accessions	Modifications	ΔCn	q-Value	PEP	IonScore	Exp Value	Charge	MH+ [Da]	ΔM [ppm]	RT [min]	# Missed Cleavages
	High	APSTYGGGLSVSSSR	2	1	1	P02533		0	0	0.0001488	138.55	4.05645e-13	2	1425.7	1.05952	16.8879	0
	High	EVATNSELVQSGK	1	1	1	P02533		0	0	0.004776	85.78	7.79511e-08	2	1361.69	0.777533	15.7344	0
	High	ALEEANADLEVK	1	2	2	P02533;P08779		0	0	0.005468	85.01	8.47119e-08	2	1301.66	2.78383	17.7858	0
	High	VTmQNLNDR	4	3	3	P02533;P08779;P13645	M3(Oxidation)	0	0	0.01553	62.13	1.54925e-05	2	1106.53	0.432422	13.7839	0
	High	LEQEIATYR	1	2	2	P02533;P08779		0	0	0.02024	57.82	6.55003e-05	2	1122.58	0.457938	16.9649	0
	High	GQVGGDVNVEmDAAPGVDLSR	1	1	1	P02533	M11(Oxidation)	0	0	0.007427	46.57	0.000404237	2	2101.99	2.42715	19.2729	0
	High	LLEGEDAHLSSSQFSSGSQSSR	1	1	1	P02533		0	0	0.001809	46.49	0.00030068	3	2309.07	1.98669	17.9601	0
	High	LAADDFR	2	3	3	P02533;P08779;P13645		0	0	0.1444	36.07	0.00945434	2	807.399	-0.160563	16.7704	0
	High	LASYLDKVR	2	3	3	P02533;P08779;P13645		0	0	0.04283	35.39	0.00413367	3	1064.61	0.646281	17.2102	1
	High	TKYETELNLR	1	1	1	P02533		0	0	0.1579	24.88	0.0754203	3	1266.67	0.197962	17.2207	1
	High	NHEEEmNALR	1	1	1	P02533	M6(Oxidation)	0	0.007	0.2533	10.34	1.0634	3	1258.55	-0.15061	13.2756	0
P08779	Keratin, type I cytoskeletal 16 OS=Homo sapiens GN=KRT16 PE=1 SV=4 - [K1C16_HUMAN]	367.723	24.31	1	4	9	15	473	51.2362	5.04639
	A2	Sequence	# PSMs	# Proteins	# Protein Groups	Protein Group Accessions	Modifications	ΔCn	q-Value	PEP	IonScore	Exp Value	Charge	MH+ [Da]	ΔM [ppm]	RT [min]	# Missed Cleavages
	High	ALEEANADLEVK	1	2	2	P02533;P08779		0	0	0.005468	85.01	8.47119e-08	2	1301.66	2.78383	17.7858	0
	High	APSTYGGGLSVSSR	1	1	1	P08779		0	0	0.0048	79.32	2.78926e-07	2	1338.67	0.343254	16.9821	0
	High	VTmQNLNDR	4	3	3	P02533;P08779;P13645	M3(Oxidation)	0	0	0.01553	62.13	1.54925e-05	2	1106.53	0.432422	13.7839	0
	High	LEQEIATYR	1	2	2	P02533;P08779		0	0	0.02024	57.82	6.55003e-05	2	1122.58	0.457938	16.9649	0
	High	GQTGGDVNVEmDAAPGVDLSR	1	1	1	P08779	M11(Oxidation)	0	0	0.007771	49.89	0.000109232	2	2103.96	-0.36573	18.7189	0
	High	LAADDFR	2	3	3	P02533;P08779;P13645		0	0	0.1444	36.07	0.00945434	2	807.399	-0.160563	16.7704	0
	High	LASYLDKVR	2	3	3	P02533;P08779;P13645		0	0	0.04283	35.39	0.00413367	3	1064.61	0.646281	17.2102	1
	High	TEELNKEVASNSELVQSSR	2	1	1	P08779		0	0	0.006398	30.56	0.0185913	3	2120.05	1.92593	17.6712	1
	High	ILNEmRDQYEQmAEK	1	1	1	P08779	M5(Oxidation); M12(Oxidation)	0	0	0.0625	28.41	0.0134838	3	1929.87	0.60967	15.5627	1
P67936	Tropomyosin alpha-4 chain OS=Homo sapiens GN=TPM4 PE=1 SV=3 - [TPM4_HUMAN]	300.107	31.85	1	6	9	12	248	28.5045	4.69092
	A2	Sequence	# PSMs	# Proteins	# Protein Groups	Protein Group Accessions	Modifications	ΔCn	q-Value	PEP	IonScore	Exp Value	Charge	MH+ [Da]	ΔM [ppm]	RT [min]	# Missed Cleavages
	High	IQLVEEELDR	1	3	2	P67936;Q5HYB6		0	0	0.001315	94.97	8.82023e-09	2	1243.66	2.02774	19.9271	0
	High	IQALQQQADEAEDR	1	1	1	P67936		0	0	0.0008596	81.89	1.51755e-07	2	1614.77	1.29559	16.699	0
	High	AEGDVAALNR	1	1	1	P67936		0	0	0.01255	65.76	5.82686e-06	2	1015.52	0.0698824	15.8025	0
	High	TIDDLEEK	1	1	1	P67936		0	0	0.03494	46.93	0.000488672	2	962.468	0.410312	16.0604	0
	High	mEIQEmQLK	1	1	1	P67936	M1(Oxidation); M6(Oxidation)	0	0	0.02839	46.78	0.00041664	2	1181.55	0.399244	15.4279	0
	High	EKAEGDVAALNR	2	1	1	P67936		0	0	0.05681	34.54	0.0103359	2	1272.65	0.489941	15.1741	1
	High	LATALQK	3	3	2	P67936;Q5HYB6		0	0.005	0.2196	43.37	0.00167073	2	744.462	0.111645	15.2163	0
	High	EDKYEEEIK	1	3	2	P67936;Q5HYB6		0	0.005	0.1805	27.97	0.0347104	2	1182.55	0.736563	15.1189	1
	High	LVILEGELER	1	1	1	P67936		0	0.007	0.2624	29.48	0.0219804	2	1170.67	-0.236001	21.3288	0
P02538	Keratin, type II cytoskeletal 6A OS=Homo sapiens GN=KRT6A PE=1 SV=3 - [K2C6A_HUMAN]	189.086	17.38	2	6	9	10	564	60.0083	8.00146
	A2	Sequence	# PSMs	# Proteins	# Protein Groups	Protein Group Accessions	Modifications	ΔCn	q-Value	PEP	IonScore	Exp Value	Charge	MH+ [Da]	ΔM [ppm]	RT [min]	# Missed Cleavages
	High	YEELQVTAGR	1	2	1	P02538		0	0	0.008221	79.45	3.43908e-07	2	1165.59	0.998467	17.2834	0
	High	AQYEEIAQR	1	3	2	P02538;P35908		0	0	0.01865	58.46	4.8043e-05	2	1107.54	0.389384	15.7977	0
	High	QLDSIVGER	1	3	2	P02538;P13647		0	0	0.03478	50.9	0.000204833	2	1016.54	0.906214	17.5636	0
	High	AIGGGLSSVGGGSSTIK	1	2	1	P02538		0	0	0.007328	48.96	0.000315738	2	1447.78	1.18925	18.1067	0
	High	QEIAEINR	1	2	1	P02538		0	0	0.1472	36.76	0.00492365	2	972.511	0.0427674	15.8739	0
	High	DVDAAYmNKVELQAK	1	2	1	P02538	M7(Oxidation)	0	0	0.07025	28.16	0.0416262	3	1710.84	1.05204	17.3112	1
	High	AEAESWYQTK	1	2	1	P02538		0	0	0.1063	25.24	0.0438367	2	1212.55	0.274706	17.1671	0
	High	YEDEINKR	2	5	4	P02538;P13647;P04264;P35908		0	0	0.09419	19.56	0.321474	3	1066.52	-0.724476	13.6571	1
	High	TAAENEFVTLKK	1	2	1	P02538		0	0	0.09644	13.92	0.898201	3	1350.73	-0.322048	17.3592	1
P13647	Keratin, type II cytoskeletal 5 OS=Homo sapiens GN=KRT5 PE=1 SV=3 - [K2C5_HUMAN]	176.994	13.9	1	6	8	9	590	62.34	7.73779
	A2	Sequence	# PSMs	# Proteins	# Protein Groups	Protein Group Accessions	Modifications	ΔCn	q-Value	PEP	IonScore	Exp Value	Charge	MH+ [Da]	ΔM [ppm]	RT [min]	# Missed Cleavages
	High	YEELQQTAGR	1	1	1	P13647		0	0	0.002729	78.45	4.35098e-07	2	1194.58	0.525561	15.3626	0
	High	AQYEEIANR	1	1	1	P13647		0	0	0.03767	63.35	1.38714e-05	2	1093.53	-0.364173	15.6855	0
	High	ISISTSGGSFR	1	1	1	P13647		0	0	0.01082	51.17	0.000213874	2	1111.57	-0.105276	18.1599	0
	High	QLDSIVGER	1	3	2	P02538;P13647		0	0	0.03478	50.9	0.000204833	2	1016.54	0.906214	17.5636	0
	High	GLGVGFGSGGGSSSSVK	1	1	1	P13647		0	0	0.1197	29.34	0.0300927	2	1439.71	-0.684755	18.2375	0
	High	YEDEINKR	2	5	4	P02538;P13647;P04264;P35908		0	0	0.09419	19.56	0.321474	3	1066.52	-0.724476	13.6571	1
	High	TEAESWYQTK	1	1	1	P13647		0	0.003	0.1654	25.19	0.0364743	2	1242.56	0.512934	17.2622	0
	High	TSFTSVSR	1	1	1	P13647		0	0.007	0.2654	26.35	0.0437988	2	884.447	-0.68909	15.6326	0
P60709	Actin, cytoplasmic 1 OS=Homo sapiens GN=ACTB PE=1 SV=1 - [ACTB_HUMAN]	140.746	14.13	4	5	5	5	375	41.7097	5.47803
	A2	Sequence	# PSMs	# Proteins	# Protein Groups	Protein Group Accessions	Modifications	ΔCn	q-Value	PEP	IonScore	Exp Value	Charge	MH+ [Da]	ΔM [ppm]	RT [min]	# Missed Cleavages
	High	AGFAGDDAPR	1	4	1	P60709		0	0	0.004147	70.89	1.06726e-06	2	976.448	-0.500549	15.3797	0
	High	GYSFTTTAER	1	4	1	P60709		0	0	0.01692	67.56	2.9816e-06	2	1132.53	0.918653	17.1559	0
	High	DSYVGDEAQSK	1	4	1	P60709		0	0	0.02323	49.26	0.000125691	2	1198.52	0.596999	14.5971	0
	High	HQGVmVGmGQK	1	4	1	P60709	M5(Oxidation); M8(Oxidation)	0	0	0.09168	16.53	0.343501	3	1203.56	0.115097	12.7957	0
	High	EITALAPSTmK	1	2	1	P60709	M10(Oxidation)	0	0.005	0.2425	23.32	0.138745	2	1177.61	0.901128	17.0296	0
	A2	Sequence	# PSMs	# Proteins	# Protein Groups	Protein Group Accessions	Modifications	ΔCn	q-Value	PEP	IonScore	Exp Value	Charge	MH+ [Da]	ΔM [ppm]	RT [min]	# Missed Cleavages
	High	WLQGSQELPR	1	5	1	A0A075B6N7		0	0	0.02042	69.11	2.63899e-06	2	1213.63	0.0350912	18.7751	0
	High	SAVQGPPER	2	5	1	A0A075B6N7		0	0	0.06011	30.13	0.0247965	2	940.485	-0.187808	13.6797	0
Q86YZ3	Hornerin OS=Homo sapiens GN=HRNR PE=1 SV=2 - [HORN_HUMAN]	47.2003	5.16	1	3	3	6	2850	282.228	10.0376
	A2	Sequence	# PSMs	# Proteins	# Protein Groups	Protein Group Accessions	Modifications	ΔCn	q-Value	PEP	IonScore	Exp Value	Charge	MH+ [Da]	ΔM [ppm]	RT [min]	# Missed Cleavages
	High	GPYESGSGHSSGLGHR	2	1	1	Q86YZ3		0	0	0.01073	36.63	0.00329164	3	1584.72	0.223942	13.3869	0
	High	GSGSGQSPSSGQHGTGFGR	1	1	1	Q86YZ3		0	0	0.02045	29.63	0.00811253	3	1747.77	-0.357888	13.7407	0
	High	QSLGHGQHGSGSGQSPSPSR	3	1	1	Q86YZ3		0	0	0.06166	18.83	0.210778	3	1947.9	-0.509462	12.1534	0
	A2	Sequence	# PSMs	# Proteins	# Protein Groups	Protein Group Accessions	Modifications	ΔCn	q-Value	PEP	IonScore	Exp Value	Charge	MH+ [Da]	ΔM [ppm]	RT [min]	# Missed Cleavages
	High	mLTELEK	1	1	1	P05109	M1(Oxidation)	0	0.003	0.1749	38.99	0.00429021	2	879.45	0.508608	16.0046	0
	High	GNFHAVYR	1	1	1	P05109		0	0.007	0.2505	21.07	0.202051	2	963.478	-1.15223	15.1798	0
D6RBL5	Annexin OS=Homo sapiens GN=ANXA5 PE=1 SV=1 - [D6RBL5_HUMAN]	0	10.77	3	3	3	3	260	29.319	4.94482
	A2	Sequence	# PSMs	# Proteins	# Protein Groups	Protein Group Accessions	Modifications	ΔCn	q-Value	PEP	IonScore	Exp Value	Charge	MH+ [Da]	ΔM [ppm]	RT [min]	# Missed Cleavages
	High	LYDAYELK	1	3	1	D6RBL5		0	0	0.144	21.58	0.150473	2	1014.51	-0.353589	18.6126	0
	High	VLTEIIASR	1	3	1	D6RBL5		0	0.003	0.166	24.94	0.0577128	2	1001.6	-1.43723	19.2109	0
	High	GAGTDDHTLIR	1	2	1	D6RBL5		0	0.007	0.2651	10.78	1.85086	2	1155.58	0.768598	15.3332	0

## Sheet: Spot 11
Accession	Description	Score	Coverage	# Proteins	# Unique Peptides	# Peptides	# PSMs	# AAs	MW [kDa]	calc. pI
P35908	Keratin, type II cytoskeletal 2 epidermal OS=Homo sapiens GN=KRT2 PE=1 SV=2 - [K22E_HUMAN]	1491.27	54.77	1	20	26	40	639	65.3932	8.00146
	A2	Sequence	# PSMs	# Proteins	# Protein Groups	Protein Group Accessions	Modifications	ΔCn	q-Value	PEP	IonScore	Exp Value	Charge	MH+ [Da]	ΔM [ppm]	RT [min]	# Missed Cleavages
	High	GGSGGGGSISGGGYGSGGGSGGR	1	1	1	P35908		0	0	3.319e-06	118.94	6.57366e-12	2	1741.75	0.999247	14.3722	0
	High	SISISVAGGGGGFGAAGGFGGR	2	1	1	P35908		0	0	1.002e-05	113.09	1.09472e-10	2	1838.92	1.97242	21.502	0
	High	GSSSGGGYSSGSSSYGSGGR	1	1	1	P35908		0	0	5.483e-05	106.86	2.67882e-11	2	1740.71	0.97184	14.0131	0
	High	GFSSGSAVVSGGSR	1	1	1	P35908		0	0	2.436e-05	106.41	5.62257e-10	2	1254.61	0.856631	16.1873	0
	High	YEELQVTVGR	1	1	1	P35908		0	0	0.007193	89.59	3.95642e-08	2	1193.62	0.524052	18.6917	0
	High	HGGGGGGFGGGGFGSR	2	1	1	P35908		0	0	2.157e-05	86.52	1.99445e-08	2	1320.59	1.58811	15.9393	0
	High	SKEEAEALYHSK	3	1	1	P35908		0	0	0.006524	84.96	9.28738e-08	2	1391.68	0.644237	14.3315	1
	High	TAAENDFVTLK	1	1	1	P35908		0	0	0.01261	83.75	1.37684e-07	2	1208.62	0.176314	19.0594	0
	High	LNDLEEALQQAK	1	1	1	P35908		0	0	0.006816	70.34	2.62614e-06	2	1371.71	-1.08825	20.8002	0
	High	mSGDLSSNVTVSVTSSTISSNVASK	3	1	1	P35908	M1(Oxidation)	0	0	0.0004645	65.53	4.98219e-06	2	2474.19	-1.21714	20.1115	0
	High	AQYEEIAQR	1	3	3	P04259;P48668;P35908		0	0	0.01715	64.09	1.29851e-05	2	1107.54	1.05069	15.871	0
	High	NLDLDSIIAEVK	1	4	4	P04259;P48668;P13647;P35908		0	0	0.0008593	60.8	2.1917e-05	2	1329.73	-0.436055	24.5761	0
	High	FASFIDKVR	1	4	4	P04259;P48668;P13647;P35908		0	0	0.01501	58.53	3.29661e-05	2	1082.6	0.611384	19.1312	1
	High	TAAENDFVTLKK	2	1	1	P35908		0	0	0.001806	58.42	2.48912e-05	2	1336.71	0.799193	17.3589	1
	High	VLYDAEISQIHQSVTDTNVILSmDNSR	3	1	1	P35908	M23(Oxidation)	0	0	0.0002637	57.88	1.87369e-05	3	3064.49	1.09728	22.5832	0
	High	DYQELmNVK	1	1	1	P35908	M6(Oxidation)	0	0	0.03545	57.69	2.97878e-05	2	1155.54	0.409991	17.177	0
	High	GGSSSGGGYGSGGGGSSSVK	2	1	1	P35908		0	0	0.004836	57.34	1.00553e-05	2	1588.68	-0.194018	13.3514	0
	High	YLDGLTAER	1	1	1	P35908		0	0	0.01771	56.9	4.63475e-05	2	1037.53	-0.0680989	18.4635	0
	High	SLVGLGGTK	1	1	1	P35908		0	0	0.03889	55.99	6.30678e-05	2	831.495	1.93922	17.5294	0
	High	GGSISGGGYGSGGGK	2	1	1	P35908		0	0	0.007841	54.57	4.95779e-05	2	1197.55	0.480253	13.996	0
	High	TSQNSELNNmQDLVEDYKK	2	1	1	P35908	M10(Oxidation)	0	0	0.0001946	47.81	0.000229324	3	2272.04	1.67602	17.7795	1
	High	LQGEIAHVK	2	1	1	P35908		0	0	0.00639	46.15	0.000281487	2	994.568	-0.317437	14.7423	0
	High	YEDEINKR	1	5	5	P04259;P48668;P13647;P04264;P35908		0	0	0.06439	30.14	0.0285158	3	1066.52	0.219795	13.6723	1
	High	FLEQQNQVLQTK	2	2	2	P04264;P35908		0	0	0.01731	25.64	0.0800955	3	1475.79	0.283523	18.3121	0
	High	IEISELNR	1	2	2	P04264;P35908		0	0.002	0.08848	56.86	5.76976e-05	2	973.532	0.404244	18.3022	0
	High	DVDNAYmIK	1	1	1	P35908	M7(Oxidation)	0	0.002	0.06981	47.19	0.000344729	2	1084.5	0.88766	17.0915	0
P04264	Keratin, type II cytoskeletal 1 OS=Homo sapiens GN=KRT1 PE=1 SV=6 - [K2C1_HUMAN]	1406.28	47.98	1	24	29	46	644	65.999	8.11865
	A2	Sequence	# PSMs	# Proteins	# Protein Groups	Protein Group Accessions	Modifications	ΔCn	q-Value	PEP	IonScore	Exp Value	Charge	MH+ [Da]	ΔM [ppm]	RT [min]	# Missed Cleavages
	High	GGGGGGYGSGGSSYGSGGGSYGSGGGGGGGR	2	1	1	P04264		0	0	7.004e-05	121.32	9.2238e-13	2	2383.96	2.24488	15.2322	0
	High	SLDLDSIIAEVK	1	1	1	P04264		0	0	0.0001346	118.86	3.21142e-11	2	1302.71	-0.323955	24.5592	0
	High	QISNLQQSISDAEQR	2	1	1	P04264		0	0	0.0001273	104.57	9.93304e-10	2	1716.85	2.02729	19.3136	0
	High	SGGGFSSGSAGIINYQR	1	1	1	P04264		0	0	0.0003794	91.9	1.64965e-08	2	1657.79	1.07615	19.1693	0
	High	YEELQITAGR	2	2	2	P04259;P04264		0	0	0.003243	85.59	8.40596e-08	2	1179.6	0.861925	18.4464	0
	High	AEAESLYQSK	1	1	1	P04264		0	0	0.005522	79.73	2.49009e-07	2	1125.54	0.978425	15.6799	0
	High	LNDLEDALQQAK	1	1	1	P04264		0	0	0.0008553	78.95	3.54034e-07	2	1357.7	0.717128	20.2837	0
	High	SKAEAESLYQSK	4	1	1	P04264		0	0	0.001257	77.41	4.19384e-07	2	1340.67	0.513306	14.8498	1
	High	GSYGSGGSSYGSGGGSYGSGGGGGGHGSYGSGSSSGGYR	1	1	1	P04264		0	0	0.0002673	74.7	3.38041e-08	3	3312.32	3.67609	15.9513	0
	High	TNAENEFVTIK	1	1	1	P04264		0	0	0.005445	62.24	1.7314e-05	2	1265.64	0.380529	18.8553	0
	High	TNAENEFVTIKK	3	1	1	P04264		0	0	0.02793	61.95	1.58928e-05	2	1393.73	1.04674	17.1605	1
	High	SLNNQFASFIDK	1	1	1	P04264		0	0	0.05307	56.43	6.74566e-05	2	1383.69	0.701369	21.8312	0
	High	DVDGAYmTK	3	1	1	P04264	M7(Oxidation)	0	0	0.03531	56.22	1.34911e-05	2	1015.44	0.15548	14.3928	0
	High	NmQDmVEDYR	1	1	1	P04264	M2(Oxidation); M5(Oxidation)	0	0	0.02485	54.22	4.91975e-06	2	1332.52	0.944264	15.425	0
	High	DYQELmNTK	1	1	1	P04264	M6(Oxidation)	0	0	0.05166	51.32	9.62965e-05	2	1157.51	-0.022872	15.7242	0
	High	SLVNLGGSK	1	1	1	P04264		0	0	0.01413	50.83	0.000304395	2	874.5	0.295046	17.6631	0
	High	FLEQQNQVLQTKWELLQQVDTSTR	1	1	1	P04264		0	0	0.04349	50.48	8.32689e-05	3	2932.54	7.31607	23.0092	1
	High	NSKIEISELNR	2	1	1	P04264		0	0	0.03012	49.88	0.000345927	3	1302.7	0.426098	17.3089	1
	High	AQYEDIAQK	2	1	1	P04264		0	0	0.03218	47.92	0.00041489	2	1065.52	-0.444683	15.4409	0
	High	SLNNQFASFIDKVR	1	1	1	P04264		0	0	0.01779	40.87	0.00163284	2	1638.86	-1.18591	22.5299	1
	High	LDSELKNmQDmVEDYR	1	1	1	P04264	M8(Oxidation); M11(Oxidation)	0	0	0.008737	38.92	0.000762987	3	2017.89	0.402708	17.4188	1
	High	NmQDMVEDYR	1	1	1	P04264	M2(Oxidation)	0	0	0.02344	38.15	0.000558847	2	1316.53	0.987603	16.965	0
	High	YEDEINKR	1	5	5	P04259;P48668;P13647;P04264;P35908		0	0	0.06439	30.14	0.0285158	3	1066.52	0.219795	13.6723	1
	High	mSGEcAPNVSVSVSTSHTTISGGGSR	1	1	1	P04264	M1(Oxidation); C5(Carbamidomethyl)	0	0	0.001154	27.4	0.0111912	3	2581.17	2.60809	17.7364	0
	High	FLEQQNQVLQTK	2	2	2	P04264;P35908		0	0	0.01731	25.64	0.0800955	3	1475.79	0.283523	18.3121	0
	High	LLRDYQELmNTK	1	1	1	P04264	M9(Oxidation)	0	0	0.04546	19.82	0.207421	2	1539.79	0.951742	17.5109	1
	High	IEISELNR	1	2	2	P04264;P35908		0	0.002	0.08848	56.86	5.76976e-05	2	973.532	0.404244	18.3022	0
	High	TLLEGEESR	2	1	1	P04264		0	0.002	0.1139	56.22	8.75133e-05	2	1033.52	1.14	16.3193	0
	High	DVDGAYMTK	1	1	1	P04264		0	0.002	0.09548	37.79	0.00158024	2	999.446	0.50529	16.0792	0
	High	NKYEDEINK	2	4	4	P04259;P48668;P13647;P04264		0	0.002	0.1053	16.65	0.539598	2	1152.55	1.24222	14.5344	1
	High	KDVDGAYmTK	1	1	1	P04264	M8(Oxidation)	0	0.002	0.107	11.19	1.34198	3	1143.54	0.0735459	13.1617	1
P35527	Keratin, type I cytoskeletal 9 OS=Homo sapiens GN=KRT9 PE=1 SV=3 - [K1C9_HUMAN]	1154.56	48.31	1	18	18	32	623	62.0268	5.23682
	A2	Sequence	# PSMs	# Proteins	# Protein Groups	Protein Group Accessions	Modifications	ΔCn	q-Value	PEP	IonScore	Exp Value	Charge	MH+ [Da]	ΔM [ppm]	RT [min]	# Missed Cleavages
	High	GGSGGSYGGGGSGGGYGGGSGSR	3	1	1	P35527		0	0	2.299e-06	123.93	9.50753e-13	2	1791.73	1.44719	13.8625	0
	High	SGGGGGGGLGSGGSIR	3	1	1	P35527		0	0	0.000637	109.28	3.06883e-10	2	1232.6	0.244062	15.0765	0
	High	VQALEEANNDLENK	2	1	1	P35527		0	0	0.000112	97.53	3.86762e-09	2	1586.77	3.04021	17.9179	0
	High	HGVQELEIELQSQLSK	1	1	1	P35527		0	0	0.0002873	79.3	2.13244e-07	2	1837.97	2.19738	22.172	0
	High	FSSSSGYGGGSSR	2	1	1	P35527		0	0	0.001359	78.17	9.60153e-08	2	1235.53	-0.219597	14.2118	0
	High	EIETYHNLLEGGQEDFESSGAGK	3	1	1	P35527		0	0	2.013e-05	77.41	1.47057e-07	3	2510.14	2.55264	20.6471	0
	High	QGVDADINGLR	1	1	1	P35527		0	0	0.0006279	72.81	1.16239e-06	2	1157.59	1.05338	18.2356	0
	High	STmQELNSR	4	1	1	P35527	M3(Oxidation)	0	0	0.01712	56.17	3.90097e-05	2	1081.49	0.577299	13.6667	0
	High	IKFEmEQNLR	2	1	1	P35527	M5(Oxidation)	0	0	0.003244	51.07	0.000216511	3	1323.67	1.03352	16.7626	1
	High	TLLDIDNTR	1	1	1	P35527		0	0	0.02884	49.37	0.000445681	2	1060.56	0.498859	19.3648	0
	High	GGSGGSHGGGSGFGGESGGSYGGGEEASGSGGGYGGGSGK	1	1	1	P35527		0	0	0.0003666	48.24	1.49613e-05	3	3223.29	2.03267	15.945	0
	High	GGGGSFGYSYGGGSGGGFSASSLGGGFGGGSR	1	1	1	P35527		0	0	0.03027	37.54	0.00075765	2	2705.16	0.876294	21.6972	0
	High	NHKEEmSQLTGQNSGDVNVEINVAPGK	1	1	1	P35527	M6(Oxidation)	0	0	0.0213	24.93	0.0525433	4	2911.39	2.42369	18.084	1
	High	TLNDmRQEYEQLIAK	2	1	1	P35527	M5(Oxidation)	0	0	0.03521	23.71	0.0827789	2	1867.93	2.29065	19.2826	1
	High	NYSPYYNTIDDLKDQIVDLTVGNNK	1	1	1	P35527		0	0	0.06444	23.38	0.0654357	3	2902.41	-0.874146	25.724	1
	High	QVLDNLTmEK	1	1	1	P35527	M8(Oxidation)	0	0.002	0.132	53.98	0.000165977	2	1206.61	3.36915	18.0441	0
	High	STMQELNSR	1	1	1	P35527		0	0.002	0.08279	49.01	0.000229853	2	1065.5	0.854471	15.3133	0
	High	IQDWYDKK	1	1	1	P35527		0	0.002	0.09189	27.51	0.0359273	3	1095.55	0.444681	16.2569	1
	High	IQDWYDK	1	1	1	P35527		0	0.002	0.1052	22.4	0.0891932	2	967.452	0.264376	17.6782	0
P13645	Keratin, type I cytoskeletal 10 OS=Homo sapiens GN=KRT10 PE=1 SV=6 - [K1C10_HUMAN]	1115.08	44.52	1	20	22	31	584	58.7917	5.21143
	A2	Sequence	# PSMs	# Proteins	# Protein Groups	Protein Group Accessions	Modifications	ΔCn	q-Value	PEP	IonScore	Exp Value	Charge	MH+ [Da]	ΔM [ppm]	RT [min]	# Missed Cleavages
	High	GSLGGGFSSGGFSGGSFSR	2	1	1	P13645		0	0	5.068e-05	123.65	7.14164e-12	2	1707.77	1.09157	20.4408	0
	High	QSLEASLAETEGR	1	1	1	P13645		0	0	0.001416	107.32	4.57822e-10	2	1390.68	0.544283	19.0535	0
	High	ALEESNYELEGK	1	1	1	P13645		0	0	0.0004255	101.63	1.44971e-09	2	1381.65	0.632686	17.4935	0
	High	ELTTEIDNNIEQISSYK	1	1	1	P13645		0	0	0.0009146	96.34	5.36552e-09	2	1996.97	0.170145	22.3471	0
	High	SQYEQLAEQNR	1	1	1	P13645		0	0	0.00188	85.19	6.64407e-08	2	1365.64	0.684725	16.2029	0
	High	SLLEGEGSSGGGGR	2	1	1	P13645		0	0	0.0002866	82.32	1.33933e-07	2	1262.6	0.970198	16.1343	0
	High	VTMQNLNDR	1	3	3	P02533;P08779;P13645		0	0	0.004059	72.32	1.81703e-06	2	1090.53	-0.0824481	16.1449	0
	High	QSVEADINGLR	1	1	1	P13645		0	0	0.003802	70.44	2.2772e-06	2	1201.62	0.739246	18.9394	0
	High	VTmQNLNDR	3	3	3	P02533;P08779;P13645	M3(Oxidation)	0	0	0.008909	63.8	1.05468e-05	2	1106.53	0.432422	13.6619	0
	High	LKYENEVALR	2	1	1	P13645		0	0	0.02681	55.74	4.29364e-05	2	1234.68	0.941199	17.218	1
	High	YENEVALR	1	1	1	P13645		0	0	0.009013	55.2	9.43735e-05	2	993.5	0.210774	16.5744	0
	High	SQYEQLAEQNRK	1	1	1	P13645		0	0	0.03352	50.49	0.000251912	2	1493.74	1.36197	15.1704	1
	High	LASYLDKVR	2	3	3	P02533;P08779;P13645		0	0	0.01781	48.71	0.000197169	2	1064.61	0.572915	17.3438	1
	High	TIDDLKNQILNLTTDNANILLQIDNAR	1	1	1	P13645		0	0	0.001947	47.91	7.60498e-05	3	3052.62	-1.39166	26.8994	1
	High	NVSTGDVNVEmNAAPGVDLTQLLNNmR	1	1	1	P13645	M11(Oxidation); M26(Oxidation)	0	0	0.0008452	43.21	0.000678092	3	2904.38	0.411098	23.1906	0
	High	QSVEADINGLRR	1	1	1	P13645		0	0	0.04056	37.42	0.00495402	3	1357.72	3.17301	18.034	1
	High	VLDELTLTK	1	1	1	P13645		0	0	0.05032	35.08	0.00569687	2	1031.6	-1.45594	19.7506	0
	High	NHEEEMKDLR	1	1	1	P13645		0	0	0.01677	30.22	0.0106468	3	1300.6	0.0743205	14.1392	1
	High	SSSSGSVGESSSKGPR	1	1	1	P13645		0	0	0.05237	20.66	0.14818	3	1495.7	-0.247121	12.0808	1
	High	LENEIQTYR	1	1	1	P13645		0	0.002	0.07382	53.4	0.000137355	2	1165.59	0.483403	16.9604	0
	High	DAEAWFNEK	2	1	1	P13645		0	0.002	0.1363	49.13	0.000165554	2	1109.49	0.48017	19.9107	0
	High	IKEWYEK	2	1	1	P13645		0	0.002	0.06885	29.87	0.0264294	2	995.52	0.254902	16.3822	1
	High	ADLEmQIESLTEELAYLKK	1	1	1	P13645	M5(Oxidation)	0	0.002	0.0841	13.45	0.802044	3	2240.14	0.19367	26.5166	1
P08779	Keratin, type I cytoskeletal 16 OS=Homo sapiens GN=KRT16 PE=1 SV=4 - [K1C16_HUMAN]	772.415	36.79	1	10	14	22	473	51.2362	5.04639
	A2	Sequence	# PSMs	# Proteins	# Protein Groups	Protein Group Accessions	Modifications	ΔCn	q-Value	PEP	IonScore	Exp Value	Charge	MH+ [Da]	ΔM [ppm]	RT [min]	# Missed Cleavages
	High	IIAATIENAQPILQIDNAR	1	1	1	P08779		0	0	0.0001044	107.99	1.04844e-10	2	2064.15	3.40177	22.4601	0
	High	APSTYGGGLSVSSR	1	1	1	P08779		0	0	0.001188	97.42	4.31099e-09	2	1338.67	0.799194	17.1376	0
	High	GQTGGDVNVEmDAAPGVDLSR	2	1	1	P08779	M11(Oxidation)	0	0	5.022e-05	84.97	3.43893e-08	2	2103.96	0.910693	18.8279	0
	High	TEELNKEVASNSELVQSSR	2	1	1	P08779		0	0	0.0001541	76.43	5.1986e-07	2	2120.05	2.76716	17.877	1
	High	VLDELTLAR	1	2	2	P02533;P08779		0	0	0.002699	75.08	7.04735e-07	2	1029.59	-0.139571	20.1265	0
	High	VTMQNLNDR	1	3	3	P02533;P08779;P13645		0	0	0.004059	72.32	1.81703e-06	2	1090.53	-0.0824481	16.1449	0
	High	ALEEANADLEVK	1	2	2	P02533;P08779		0	0	0.0368	69.1	3.42015e-06	2	1301.66	2.03359	17.973	0
	High	TKYEHELALR	1	1	1	P08779		0	0	0.001828	65.46	7.22493e-06	3	1259.67	0.450956	15.8306	1
	High	VTmQNLNDR	3	3	3	P02533;P08779;P13645	M3(Oxidation)	0	0	0.008909	63.8	1.05468e-05	2	1106.53	0.432422	13.6619	0
	High	EVFTSSSSSSSR	1	1	1	P08779		0	0	0.03329	50.21	0.000123864	2	1260.57	0.926113	14.5635	0
	High	LASYLDKVR	2	3	3	P02533;P08779;P13645		0	0	0.01781	48.71	0.000197169	2	1064.61	0.572915	17.3438	1
	High	KNHEEEmLALR	1	1	1	P08779	M7(Oxidation)	0	0	0.007066	41.23	0.00206043	3	1385.68	-1.81173	15.0582	1
	High	NHEEEmLALR	2	1	1	P08779	M6(Oxidation)	0	0	0.03883	33.29	0.00961067	2	1257.59	0.294936	16.0961	0
	High	ILNEmRDQYEQmAEK	2	1	1	P08779	M5(Oxidation); M12(Oxidation)	0	0	0.02324	33.24	0.00443416	3	1929.87	0.60967	15.6189	1
	High	QRPSEIKDYSPYFK	1	1	1	P08779		0	0	0.02552	26.18	0.0526564	3	1757.89	0.702971	18.1849	1
P04259	Keratin, type II cytoskeletal 6B OS=Homo sapiens GN=KRT6B PE=1 SV=5 - [K2C6B_HUMAN]	500.717	22.34	1	1	14	20	564	60.0303	8.00146
	A2	Sequence	# PSMs	# Proteins	# Protein Groups	Protein Group Accessions	Modifications	ΔCn	q-Value	PEP	IonScore	Exp Value	Charge	MH+ [Da]	ΔM [ppm]	RT [min]	# Missed Cleavages
	High	YEELQITAGR	2	2	2	P04259;P04264		0	0	0.003243	85.59	8.40596e-08	2	1179.6	0.861925	18.4464	0
	High	ATGGGLSSVGGGSSTIK	1	1	1	P04259		0	0	0.004266	80.95	2.05301e-07	2	1435.74	1.29333	16.7891	0
	High	SGFSSISVSR	1	2	2	P04259;P48668		0	0	0.001418	79.19	3.01862e-07	2	1026.52	0.990954	17.9905	0
	High	AQYEEIAQR	1	3	3	P04259;P48668;P35908		0	0	0.01715	64.09	1.29851e-05	2	1107.54	1.05069	15.871	0
	High	SRAEAESWYQTK	2	2	2	P04259;P48668		0	0	0.008554	63.33	9.49934e-06	2	1455.69	0.667834	16.3574	1
	High	NLDLDSIIAEVK	1	4	4	P04259;P48668;P13647;P35908		0	0	0.0008593	60.8	2.1917e-05	2	1329.73	-0.436055	24.5761	0
	High	FASFIDKVR	1	4	4	P04259;P48668;P13647;P35908		0	0	0.01501	58.53	3.29661e-05	2	1082.6	0.611384	19.1312	1
	High	AEAESWYQTK	1	2	2	P04259;P48668		0	0	0.06285	50.46	0.000127279	2	1212.55	0.878738	17.2857	0
	High	TAAENEFVTLKK	2	2	2	P04259;P48668		0	0	0.05541	46.94	0.000438995	2	1350.73	0.772392	17.4877	1
	High	RGFSANSAR	2	2	2	P04259;P48668		0	0	0.02394	37.17	0.00523797	2	965.491	-0.509668	13.1674	1
	High	YEDEINKR	1	5	5	P04259;P48668;P13647;P04264;P35908		0	0	0.06439	30.14	0.0285158	3	1066.52	0.219795	13.6723	1
	High	FLEQQNK	2	3	3	P04259;P48668;P13647		0	0.002	0.1106	32.75	0.0230138	2	906.468	0.0814997	14.9756	0
	High	DVDAAYmNK	1	3	3	P04259;P48668;P13647	M7(Oxidation)	0	0.002	0.08231	30.63	0.00467083	2	1042.45	-0.87818	14.6661	0
	High	NKYEDEINK	2	4	4	P04259;P48668;P13647;P04264		0	0.002	0.1053	16.65	0.539598	2	1152.55	1.24222	14.5344	1
P02533	Keratin, type I cytoskeletal 14 OS=Homo sapiens GN=KRT14 PE=1 SV=4 - [K1C14_HUMAN]	493.689	27.54	1	6	10	16	472	51.5294	5.16064
	A2	Sequence	# PSMs	# Proteins	# Protein Groups	Protein Group Accessions	Modifications	ΔCn	q-Value	PEP	IonScore	Exp Value	Charge	MH+ [Da]	ΔM [ppm]	RT [min]	# Missed Cleavages
	High	EVATNSELVQSGK	1	1	1	P02533		0	0	0.008259	82.19	1.78165e-07	2	1361.69	0.777533	15.8138	0
	High	VLDELTLAR	1	2	2	P02533;P08779		0	0	0.002699	75.08	7.04735e-07	2	1029.59	-0.139571	20.1265	0
	High	APSTYGGGLSVSSSR	1	1	1	P02533		0	0	0.001501	74.29	1.10973e-06	2	1425.7	2.00135	17.0865	0
	High	VTMQNLNDR	1	3	3	P02533;P08779;P13645		0	0	0.004059	72.32	1.81703e-06	2	1090.53	-0.0824481	16.1449	0
	High	ALEEANADLEVK	1	2	2	P02533;P08779		0	0	0.0368	69.1	3.42015e-06	2	1301.66	2.03359	17.973	0
	High	VTmQNLNDR	3	3	3	P02533;P08779;P13645	M3(Oxidation)	0	0	0.008909	63.8	1.05468e-05	2	1106.53	0.432422	13.6619	0
	High	GQVGGDVNVEmDAAPGVDLSR	2	1	1	P02533	M11(Oxidation)	0	0	0.004907	62.84	9.38593e-06	2	2101.98	0.452646	19.3441	0
	High	LASYLDKVR	2	3	3	P02533;P08779;P13645		0	0	0.01781	48.71	0.000197169	2	1064.61	0.572915	17.3438	1
	High	LLEGEDAHLSSSQFSSGSQSSR	1	1	1	P02533		0	0	0.04104	30	0.0133	3	2309.07	0.955811	18.1785	0
	High	NHEEEmNALR	1	1	1	P02533	M6(Oxidation)	0	0	0.03065	20.92	0.0910233	3	1258.55	-0.805313	13.3071	0
	High	TKYETELNLR	2	1	1	P02533		0	0.002	0.1033	34.95	0.00742144	3	1266.67	0.125684	17.3647	1
P48668	Keratin, type II cytoskeletal 6C OS=Homo sapiens GN=KRT6C PE=1 SV=3 - [K2C6C_HUMAN]	464.092	22.34	1	2	14	19	564	59.9883	8.00146
	A2	Sequence	# PSMs	# Proteins	# Protein Groups	Protein Group Accessions	Modifications	ΔCn	q-Value	PEP	IonScore	Exp Value	Charge	MH+ [Da]	ΔM [ppm]	RT [min]	# Missed Cleavages
	High	YEELQVTAGR	1	1	1	P48668		0	0	0.00783	84.66	1.02765e-07	2	1165.59	0.579552	17.4074	0
	High	SGFSSISVSR	1	2	2	P04259;P48668		0	0	0.001418	79.19	3.01862e-07	2	1026.52	0.990954	17.9905	0
	High	AIGGGLSSVGGGSSTIK	1	1	1	P48668		0	0	0.0001492	64.67	8.51276e-06	2	1447.78	0.59904	18.2475	0
	High	AQYEEIAQR	1	3	3	P04259;P48668;P35908		0	0	0.01715	64.09	1.29851e-05	2	1107.54	1.05069	15.871	0
	High	SRAEAESWYQTK	2	2	2	P04259;P48668		0	0	0.008554	63.33	9.49934e-06	2	1455.69	0.667834	16.3574	1
	High	NLDLDSIIAEVK	1	4	4	P04259;P48668;P13647;P35908		0	0	0.0008593	60.8	2.1917e-05	2	1329.73	-0.436055	24.5761	0
	High	FASFIDKVR	1	4	4	P04259;P48668;P13647;P35908		0	0	0.01501	58.53	3.29661e-05	2	1082.6	0.611384	19.1312	1
	High	AEAESWYQTK	1	2	2	P04259;P48668		0	0	0.06285	50.46	0.000127279	2	1212.55	0.878738	17.2857	0
	High	TAAENEFVTLKK	2	2	2	P04259;P48668		0	0	0.05541	46.94	0.000438995	2	1350.73	0.772392	17.4877	1
	High	RGFSANSAR	2	2	2	P04259;P48668		0	0	0.02394	37.17	0.00523797	2	965.491	-0.509668	13.1674	1
	High	YEDEINKR	1	5	5	P04259;P48668;P13647;P04264;P35908		0	0	0.06439	30.14	0.0285158	3	1066.52	0.219795	13.6723	1
	High	FLEQQNK	2	3	3	P04259;P48668;P13647		0	0.002	0.1106	32.75	0.0230138	2	906.468	0.0814997	14.9756	0
	High	DVDAAYmNK	1	3	3	P04259;P48668;P13647	M7(Oxidation)	0	0.002	0.08231	30.63	0.00467083	2	1042.45	-0.87818	14.6661	0
	High	NKYEDEINK	2	4	4	P04259;P48668;P13647;P04264		0	0.002	0.1053	16.65	0.539598	2	1152.55	1.24222	14.5344	1
P13647	Keratin, type II cytoskeletal 5 OS=Homo sapiens GN=KRT5 PE=1 SV=3 - [K2C5_HUMAN]	306.906	19.49	1	6	12	14	590	62.34	7.73779
	A2	Sequence	# PSMs	# Proteins	# Protein Groups	Protein Group Accessions	Modifications	ΔCn	q-Value	PEP	IonScore	Exp Value	Charge	MH+ [Da]	ΔM [ppm]	RT [min]	# Missed Cleavages
	High	YEELQQTAGR	1	1	1	P13647		0	0	0.0009215	77.62	4.49752e-07	2	1194.58	0.832122	15.3996	0
	High	AQYEEIANR	1	1	1	P13647		0	0	0.008415	64.25	1.17637e-05	2	1093.53	0.640496	15.755	0
	High	SFSTASAITPSVSR	1	1	1	P13647		0	0	0.003103	62.27	1.46453e-05	2	1410.72	0.827264	18.5808	0
	High	NLDLDSIIAEVK	1	4	4	P04259;P48668;P13647;P35908		0	0	0.0008593	60.8	2.1917e-05	2	1329.73	-0.436055	24.5761	0
	High	FASFIDKVR	1	4	4	P04259;P48668;P13647;P35908		0	0	0.01501	58.53	3.29661e-05	2	1082.6	0.611384	19.1312	1
	High	VDALmDEINFmK	1	1	1	P13647	M5(Oxidation); M11(Oxidation)	0	0	0.004542	50.51	0.000116485	2	1457.66	-0.309296	20.2997	0
	High	ISISTSGGSFR	1	1	1	P13647		0	0	0.003217	49.9	0.000322337	2	1111.57	0.333994	18.3754	0
	High	YEDEINKR	1	5	5	P04259;P48668;P13647;P04264;P35908		0	0	0.06439	30.14	0.0285158	3	1066.52	0.219795	13.6723	1
	High	SRTEAESWYQTK	1	1	1	P13647		0	0	0.04277	25.49	0.0549439	3	1485.7	0.665217	16.4511	1
	High	FLEQQNK	2	3	3	P04259;P48668;P13647		0	0.002	0.1106	32.75	0.0230138	2	906.468	0.0814997	14.9756	0
	High	DVDAAYmNK	1	3	3	P04259;P48668;P13647	M7(Oxidation)	0	0.002	0.08231	30.63	0.00467083	2	1042.45	-0.87818	14.6661	0
	High	NKYEDEINK	2	4	4	P04259;P48668;P13647;P04264		0	0.002	0.1053	16.65	0.539598	2	1152.55	1.24222	14.5344	1
Q01105-2	Isoform 2 of Protein SET OS=Homo sapiens GN=SET - [SET_HUMAN]	124.373	29.24	1	6	6	7	277	32.0837	4.22119
	A2	Sequence	# PSMs	# Proteins	# Protein Groups	Protein Group Accessions	Modifications	ΔCn	q-Value	PEP	IonScore	Exp Value	Charge	MH+ [Da]	ΔM [ppm]	RT [min]	# Missed Cleavages
	High	LNEQASEEILK	1	1	1	Q01105-2		0	0	0.05158	52.77	0.00017835	2	1273.66	1.06874	18.1669	0
	High	VEVTEFEDIK	1	1	1	Q01105-2		0	0	0.0131	50.47	0.000316792	2	1208.6	0.0749265	20.0939	0
	High	EFHLNESGDPSSK	2	1	1	Q01105-2		0	0	0.04525	50.12	0.000129862	2	1446.65	0.902225	16.3877	0
	High	IDFYFDENPYFENK	1	1	1	Q01105-2		0	0	0.006633	45.26	0.000268066	2	1840.81	2.15183	23.6721	0
	High	ELNSNHDGADETSEK	1	1	1	Q01105-2		0	0.002	0.08061	22.36	0.0150999	2	1645.7	0.871764	12.7596	0
	High	EQQEAIEHIDEVQNEIDR	1	1	1	Q01105-2		0	0.002	0.09238	15.05	0.415769	3	2195.02	-0.879752	19.8586	0
Q86YZ3	Hornerin OS=Homo sapiens GN=HRNR PE=1 SV=2 - [HORN_HUMAN]	51.1108	5.16	1	3	3	5	2850	282.228	10.0376
	A2	Sequence	# PSMs	# Proteins	# Protein Groups	Protein Group Accessions	Modifications	ΔCn	q-Value	PEP	IonScore	Exp Value	Charge	MH+ [Da]	ΔM [ppm]	RT [min]	# Missed Cleavages
	High	GPYESGSGHSSGLGHR	2	1	1	Q86YZ3		0	0	0.0001822	49.67	0.000162381	3	1584.71	-0.700417	13.3332	0
	High	GSGSGQSPSSGQHGTGFGR	1	1	1	Q86YZ3		0	0.002	0.1364	21.81	0.049438	3	1747.77	0.061172	13.7392	0
	High	QSLGHGQHGSGSGQSPSPSR	2	1	1	Q86YZ3		0	0.002	0.08436	16.6	0.330352	3	1947.9	0.524553	12.0868	0
	A2	Sequence	# PSMs	# Proteins	# Protein Groups	Protein Group Accessions	Modifications	ΔCn	q-Value	PEP	IonScore	Exp Value	Charge	MH+ [Da]	ΔM [ppm]	RT [min]	# Missed Cleavages
	High	ETQSQLETER	1	3	1	P15924-2		0	0.002	0.1094	28.73	0.03309	2	1220.58	0.286662	14.4042	0
	High	FGDSNTVmR	1	3	1	P15924-2	M8(Oxidation)	0	0.002	0.1308	17.3	0.17876	2	1042.46	0.986255	14.5693	0

## Sheet: Spot 12
Accession	Description	Score	Coverage	# Proteins	# Unique Peptides	# Peptides	# PSMs	# AAs	MW [kDa]	calc. pI
P35908	Keratin, type II cytoskeletal 2 epidermal OS=Homo sapiens GN=KRT2 PE=1 SV=2 - [K22E_HUMAN]	1520.34	52.58	1	23	28	40	639	65.3932	8.00146
	A2	Sequence	# PSMs	# Proteins	# Protein Groups	Protein Group Accessions	Modifications	ΔCn	q-Value	PEP	IonScore	Exp Value	Charge	MH+ [Da]	ΔM [ppm]	RT [min]	# Missed Cleavages
	High	GGSGGGGSISGGGYGSGGGSGGR	1	1	1	P35908		0	0	0.001423	114.71	1.74103e-11	2	1741.75	1.06933	14.3534	0
	High	GFSSGSAVVSGGSR	1	1	1	P35908		0	0	0.008758	112.74	1.33027e-10	2	1254.61	1.14852	16.0757	0
	High	GSSSGGGYSSGSSSYGSGGR	1	1	1	P35908		0	0	0.003413	112.54	7.52201e-12	2	1740.71	1.3926	14.0051	0
	High	NVQDAIADAEQR	1	1	1	P35908		0	0	0.009643	93.11	1.06771e-08	2	1329.64	1.59877	18.166	0
	High	NLDLDSIIAEVK	1	2	2	P13647;P35908		0	0	0.004229	91.69	1.76526e-08	2	1329.73	-0.160652	24.3307	0
	High	YEELQVTVGR	1	1	1	P35908		0	0	0.01137	89.76	3.86267e-08	2	1193.62	0.319514	18.4694	0
	High	LNDLEEALQQAK	1	1	1	P35908		0	0	0.005074	89.58	3.16693e-08	2	1371.71	1.4035	20.5796	0
	High	SISISVAGGGGGFGAAGGFGGR	1	1	1	P35908		0	0	0.002269	79.5	2.56381e-07	2	1838.92	3.03452	21.2718	0
	High	mSGDLSSNVTVSVTSSTISSNVASK	2	1	1	P35908	M1(Oxidation)	0	0	0.0004431	75.23	5.47347e-07	2	2474.2	1.94045	19.8712	0
	High	HGGGGGGFGGGGFGSR	2	1	1	P35908		0	0	0.009406	72.17	5.43029e-07	2	1320.58	1.12593	15.8485	0
	High	YLDGLTAER	1	1	1	P35908		0	0	0.02289	69.68	2.41666e-06	2	1037.53	0.284867	18.2424	0
	High	SKEEAEALYHSK	3	1	1	P35908		0	0	0.03058	65.97	7.36026e-06	2	1391.68	0.819665	14.3653	1
	High	DYQELmNVK	1	1	1	P35908	M6(Oxidation)	0	0	0.05446	62.61	9.59485e-06	2	1155.54	0.409991	16.9577	0
	High	TAAENDFVTLKK	2	1	1	P35908		0	0	0.01738	57.53	3.3643e-05	2	1336.71	1.52976	17.1589	1
	High	SLVGLGGTK	1	1	1	P35908		0	0	0.04463	57.35	4.61113e-05	2	831.495	1.42539	17.3337	0
	High	TSQNSELNNmQDLVEDYK	1	1	1	P35908	M10(Oxidation)	0	0	0.003768	54.56	3.55194e-05	2	2143.95	4.20192	18.5869	0
	High	KDVDNAYmIK	1	1	1	P35908	M8(Oxidation)	0	0	0.04008	50.93	0.000197369	2	1212.59	0.995807	15.26	1
	High	NKLNDLEEALQQAK	1	1	1	P35908		0	0	0.05153	49.38	0.000239342	2	1613.85	0.763538	20.842	1
	High	GGSISGGGYGSGGGK	2	1	1	P35908		0	0	0.05949	49.28	0.000162884	2	1197.55	-0.335214	14.2987	0
	High	GGSSSGGGYGSGGGGSSSVK	2	1	1	P35908		0	0	0.007665	46.14	0.000139852	2	1588.68	0.343844	13.3615	0
	High	LLEGEEcR	1	2	2	P13647;P35908	C7(Carbamidomethyl)	0	0	0.0334	45.81	0.00040413	2	1005.47	0.24508	15.2026	0
	High	FLEQQNQVLQTK	3	2	2	P04264;P35908		0	0	0.03777	41.87	0.00171309	2	1475.79	1.16115	18.2581	0
	High	AQYEEIAQR	2	1	1	P35908		0	0	0.0489	40.59	0.00294191	2	1107.54	0.389384	16.0511	0
	High	YEDEINKR	3	3	3	P13647;P04264;P35908		0	0	0.0424	34.32	0.0108914	3	1066.52	0.133952	13.6136	1
	High	TAAENDFVTLK	1	1	1	P35908		0	0.003	0.07803	83.93	1.30476e-07	2	1208.62	0.883314	18.8317	0
	High	IEISELNR	1	2	2	P04264;P35908		0	0.006	0.09168	62.49	1.57819e-05	2	973.532	0.216161	18.044	0
	High	HGDSLKEIK	1	1	1	P35908		0	0.006	0.08744	31.65	0.0112845	3	1026.56	0.102998	13.7473	1
	High	TSQNSELNNmQDLVEDYKK	1	1	1	P35908	M10(Oxidation)	0	0.009	0.1047	41.91	0.000853524	3	2272.04	1.27307	17.5234	1
P04264	Keratin, type II cytoskeletal 1 OS=Homo sapiens GN=KRT1 PE=1 SV=6 - [K2C1_HUMAN]	1240.96	35.25	1	17	20	33	644	65.999	8.11865
	A2	Sequence	# PSMs	# Proteins	# Protein Groups	Protein Group Accessions	Modifications	ΔCn	q-Value	PEP	IonScore	Exp Value	Charge	MH+ [Da]	ΔM [ppm]	RT [min]	# Missed Cleavages
	High	GGGGGGYGSGGSSYGSGGGSYGSGGGGGGGR	2	1	1	P04264		0	0	0.002984	124.31	4.63351e-13	2	2383.96	2.4497	15.1795	0
	High	QISNLQQSISDAEQR	2	1	1	P04264		0	0	0.001788	121.32	2.09196e-11	2	1716.86	2.52499	19.0761	0
	High	SLDLDSIIAEVK	1	1	1	P04264		0	0	0.004199	96.42	5.57544e-09	2	1302.72	1.36272	24.3703	0
	High	AEAESLYQSK	2	1	1	P04264		0	0	0.06515	94.49	8.07283e-09	2	1125.54	0.653061	15.5751	0
	High	SKAEAESLYQSK	2	1	1	P04264		0	0	0.01308	85.06	7.00191e-08	2	1340.67	0.786461	14.8561	1
	High	SGGGFSSGSAGIINYQR	1	1	1	P04264		0	0	0.03411	78.14	3.88258e-07	2	1657.8	1.44432	18.9618	0
	High	LNDLEDALQQAK	1	1	1	P04264		0	0	0.025	76.23	6.62285e-07	2	1357.7	0.717128	20.022	0
	High	YEELQITAGR	1	1	1	P04264		0	0	0.01948	75.01	9.55966e-07	2	1179.6	0.551472	18.2378	0
	High	TNAENEFVTIK	1	1	1	P04264		0	0	0.01466	63.86	1.19233e-05	2	1265.64	0.380529	18.6139	0
	High	TNAENEFVTIKK	2	1	1	P04264		0	0	0.01426	60.06	2.35228e-05	2	1393.73	0.433645	16.986	1
	High	SLVNLGGSK	1	1	1	P04264		0	0	0.05546	54.92	0.000117408	2	874.499	-0.402898	17.463	0
	High	NmQDmVEDYR	1	1	1	P04264	M2(Oxidation); M5(Oxidation)	0	0	0.02553	54.08	5.08093e-06	2	1332.52	1.03587	15.58	0
	High	LDSELKNmQDmVEDYR	1	1	1	P04264	M8(Oxidation); M11(Oxidation)	0	0	0.04456	45.76	0.000192459	3	2017.89	1.0379	17.2062	1
	High	FLEQQNQVLQTK	3	2	2	P04264;P35908		0	0	0.03777	41.87	0.00171309	2	1475.79	1.16115	18.2581	0
	High	mSGEcAPNVSVSVSTSHTTISGGGSR	1	1	1	P04264	M1(Oxidation); C5(Carbamidomethyl)	0	0	0.01108	41.44	0.000445032	3	2581.17	1.8987	17.4734	0
	High	YEDEINKR	3	3	3	P13647;P04264;P35908		0	0	0.0424	34.32	0.0108914	3	1066.52	0.133952	13.6136	1
	High	DVDGAYmTK	3	1	1	P04264	M7(Oxidation)	0	0	0.05099	33.36	0.00260644	2	1015.44	-0.0849482	14.8718	0
	High	TLLEGEESR	3	1	1	P04264		0	0	0.05913	25.18	0.103607	2	1033.52	0.0769993	16.8583	0
	High	AQYEDIAQK	1	1	1	P04264		0	0.003	0.08223	51.21	0.000211913	2	1065.52	1.04465	15.3725	0
	High	IEISELNR	1	2	2	P04264;P35908		0	0.006	0.09168	62.49	1.57819e-05	2	973.532	0.216161	18.044	0
P35527	Keratin, type I cytoskeletal 9 OS=Homo sapiens GN=KRT9 PE=1 SV=3 - [K1C9_HUMAN]	1027.68	39.17	1	15	16	26	623	62.0268	5.23682
	A2	Sequence	# PSMs	# Proteins	# Protein Groups	Protein Group Accessions	Modifications	ΔCn	q-Value	PEP	IonScore	Exp Value	Charge	MH+ [Da]	ΔM [ppm]	RT [min]	# Missed Cleavages
	High	GGSGGSYGGGGSGGGYGGGSGSR	2	1	1	P35527		0	0	5.43733e-05	130.97	1.87961e-13	2	1791.73	1.10654	13.8782	0
	High	GGSGGSHGGGSGFGGESGGSYGGGEEASGSGGGYGGGSGK	1	1	1	P35527		0	0	0.01066	111.44	7.16094e-12	3	3223.29	2.14629	15.7619	0
	High	VQALEEANNDLENK	2	1	1	P35527		0	0	0.024	94.76	7.56952e-09	2	1586.77	2.80942	17.6614	0
	High	QGVDADINGLR	1	1	1	P35527		0	0	0.005384	83.43	1.02137e-07	2	1157.59	0.737025	18.0393	0
	High	SGGGGGGGLGSGGSIR	3	1	1	P35527		0	0	0.000717	78.33	3.87062e-07	2	1232.6	0.343097	15.0204	0
	High	EEmSQLTGQNSGDVNVEINVAPGK	2	1	1	P35527	M3(Oxidation)	0	0	0.02933	75.51	3.81013e-07	2	2532.19	-0.130488	19.1995	0
	High	DIENQYETQITQIEHEVSSSGQEVQSSAK	1	1	1	P35527		0	0	0.03914	75.08	3.12008e-07	3	3264.52	1.84448	23.4502	0
	High	FSSSSGYGGGSSR	2	1	1	P35527		0	0	0.00215	68.54	8.8174e-07	2	1235.53	0.570803	14.2088	0
	High	EIETYHNLLEGGQEDFESSGAGK	1	1	1	P35527		0	0	0.009643	58.85	1.11421e-05	3	2510.14	1.60434	20.3992	0
	High	QVLDNLTmEK	1	1	1	P35527	M8(Oxidation)	0	0	0.03147	57.17	7.99126e-05	2	1206.61	3.77382	17.7951	0
	High	STmQELNSR	5	1	1	P35527	M3(Oxidation)	0	0	0.0369	56.31	3.77722e-05	2	1081.49	0.464427	13.6081	0
	High	IKFEmEQNLR	1	1	1	P35527	M5(Oxidation)	0	0	0.00702	47.77	0.000462892	3	1323.67	0.549364	16.6208	1
	High	QEYEQLIAK	1	1	1	P35527		0	0	0.0436	45.06	0.000873289	2	1121.59	2.97118	17.8008	0
	High	FEmEQNLR	1	1	1	P35527	M3(Oxidation)	0	0	0.05585	35.71	0.00504845	2	1082.49	1.01636	15.3879	0
	High	TLNDmRQEYEQLIAK	1	1	1	P35527	M5(Oxidation)	0	0	0.04792	21.8	0.120246	3	1867.92	1.23784	19.0822	1
	High	LASYLDK	1	3	3	P02533;P13645;P35527		0	0.006	0.08969	51.3	0.000155304	2	809.44	0.0555335	16.4093	0
P13645	Keratin, type I cytoskeletal 10 OS=Homo sapiens GN=KRT10 PE=1 SV=6 - [K1C10_HUMAN]	905.087	33.56	1	15	19	25	584	58.7917	5.21143
	A2	Sequence	# PSMs	# Proteins	# Protein Groups	Protein Group Accessions	Modifications	ΔCn	q-Value	PEP	IonScore	Exp Value	Charge	MH+ [Da]	ΔM [ppm]	RT [min]	# Missed Cleavages
	High	GSLGGGFSSGGFSGGSFSR	2	1	1	P13645		0	0	0.01201	107.63	2.55424e-10	2	1707.77	-0.266538	20.2056	0
	High	QSLEASLAETEGR	1	1	1	P13645		0	0	0.0015	106.7	5.99698e-10	2	1390.68	1.77316	18.7936	0
	High	SLLEGEGSSGGGGR	2	1	1	P13645		0	0	0.01032	90.87	1.78425e-08	2	1262.6	0.873516	16.0174	0
	High	QSVEADINGLR	1	1	1	P13645		0	0	0.003136	89.63	2.7441e-08	2	1201.62	0.942422	18.722	0
	High	ELTTEIDNNIEQISSYK	1	1	1	P13645		0	0	0.01754	72.81	1.26973e-06	2	1996.98	2.85976	22.1422	0
	High	NVSTGDVNVEmNAAPGVDLTQLLNNmR	2	1	1	P13645	M11(Oxidation); M26(Oxidation)	0	0	0.03018	61.18	1.27648e-05	3	2904.4	7.09377	22.9334	0
	High	NVQALEIELQSQLALK	1	1	1	P13645		0	0	0.01874	53.01	2.60018e-05	2	1797.01	1.58745	24.0993	0
	High	YENEVALR	1	1	1	P13645		0	0	0.05264	52.86	0.000161752	2	993.501	0.579381	16.3881	0
	High	LKYENEVALR	2	1	1	P13645		0	0	0.04626	52.03	0.000100885	2	1234.68	1.43554	17.0361	1
	High	SQYEQLAEQNRK	1	1	1	P13645		0	0	0.01854	50.53	0.000251373	2	1493.74	1.19853	15.1252	1
	High	VLDELTLTK	1	1	1	P13645		0	0	0.02781	48.18	0.00027902	2	1031.6	-0.62762	19.52	0
	High	LASYLDKVR	2	2	2	P02533;P13645		0	0	0.0383	42.73	0.000754669	3	1064.61	1.33425	17.1442	1
	High	SQYEQLAEQNR	2	1	1	P13645		0	0	0.01302	38.09	0.00335316	3	1365.64	0.406718	16.1136	0
	High	VTmQNLNDR	1	2	2	P02533;P13645	M3(Oxidation)	0	0	0.02518	36.13	0.00630174	2	1106.53	0.322103	14.3764	0
	High	ALEESNYELEGK	1	1	1	P13645		0	0.003	0.07827	82.71	1.19215e-07	2	1381.65	1.5162	17.2712	0
	High	QSVEADINGLRR	1	1	1	P13645		0	0.006	0.08754	55.52	7.56064e-05	3	1357.72	3.10558	17.7844	1
	High	LASYLDK	1	3	3	P02533;P13645;P35527		0	0.006	0.08969	51.3	0.000155304	2	809.44	0.0555335	16.4093	0
	High	LAADDFR	1	2	2	P02533;P13645		0	0.006	0.09159	45.18	0.00116046	2	807.4	-0.00937384	17.1094	0
	High	NHEEEmKDLR	1	1	1	P13645	M6(Oxidation)	0	0.006	0.0899	19.97	0.0845823	3	1316.59	-0.213419	12.128	1
P02533	Keratin, type I cytoskeletal 14 OS=Homo sapiens GN=KRT14 PE=1 SV=4 - [K1C14_HUMAN]	349.078	29.03	1	8	12	13	472	51.5294	5.16064
	A2	Sequence	# PSMs	# Proteins	# Protein Groups	Protein Group Accessions	Modifications	ΔCn	q-Value	PEP	IonScore	Exp Value	Charge	MH+ [Da]	ΔM [ppm]	RT [min]	# Missed Cleavages
	High	EVATNSELVQSGK	1	1	1	P02533		0	0	0.002509	85.61	8.02385e-08	2	1361.69	0.956824	15.7269	0
	High	ALEEANADLEVK	1	1	1	P02533		0	0	0.004334	78	4.39808e-07	2	1301.66	1.28334	17.718	0
	High	LLEGEDAHLSSSQFSSGSQSSR	1	1	1	P02533		0	0	0.001019	63.19	6.30849e-06	3	2309.07	1.3523	17.8991	0
	High	GQVGGDVNVEmDAAPGVDLSR	1	1	1	P02533	M11(Oxidation)	0	0	0.004372	45.55	0.000516825	2	2101.99	1.61412	19.11	0
	High	LEQEIATYR	1	1	1	P02533		0	0	0.02375	44.08	0.00154968	2	1122.58	0.240457	16.9804	0
	High	APSTYGGGLSVSSSR	1	1	1	P02533		0	0	0.006846	42.9	0.00149499	2	1425.7	1.14514	16.9209	0
	High	LASYLDKVR	2	2	2	P02533;P13645		0	0	0.0383	42.73	0.000754669	3	1064.61	1.33425	17.1442	1
	High	VTmQNLNDR	1	2	2	P02533;P13645	M3(Oxidation)	0	0	0.02518	36.13	0.00630174	2	1106.53	0.322103	14.3764	0
	High	LASYLDK	1	3	3	P02533;P13645;P35527		0	0.006	0.08969	51.3	0.000155304	2	809.44	0.0555335	16.4093	0
	High	LAADDFR	1	2	2	P02533;P13645		0	0.006	0.09159	45.18	0.00116046	2	807.4	-0.00937384	17.1094	0
	High	TKYETELNLR	1	1	1	P02533		0	0.006	0.09622	36.48	0.00521781	3	1266.67	0.631632	17.176	1
	High	NHEEEmNALR	1	1	1	P02533	M6(Oxidation)	0	0.006	0.1007	20.7	0.0978809	3	1258.55	-0.368844	13.2511	0
P13647	Keratin, type II cytoskeletal 5 OS=Homo sapiens GN=KRT5 PE=1 SV=3 - [K2C5_HUMAN]	259.174	14.24	1	6	9	11	590	62.34	7.73779
	A2	Sequence	# PSMs	# Proteins	# Protein Groups	Protein Group Accessions	Modifications	ΔCn	q-Value	PEP	IonScore	Exp Value	Charge	MH+ [Da]	ΔM [ppm]	RT [min]	# Missed Cleavages
	High	NLDLDSIIAEVK	1	2	2	P13647;P35908		0	0	0.004229	91.69	1.76526e-08	2	1329.73	-0.160652	24.3307	0
	High	YEELQQTAGR	1	1	1	P13647		0	0	0.007269	73.01	1.30009e-06	2	1194.58	0.832122	15.3469	0
	High	AQYEEIANR	1	1	1	P13647		0	0	0.05923	58.6	4.3206e-05	2	1093.53	0.640496	15.6932	0
	High	LAELEEALQK	1	1	1	P13647		0	0	0.01971	48.01	0.000619059	2	1143.63	0.441518	19.3089	0
	High	LLEGEEcR	1	2	2	P13647;P35908	C7(Carbamidomethyl)	0	0	0.0334	45.81	0.00040413	2	1005.47	0.24508	15.2026	0
	High	YEDEINKR	3	3	3	P13647;P04264;P35908		0	0	0.0424	34.32	0.0108914	3	1066.52	0.133952	13.6136	1
	High	EYQELmNTK	1	1	1	P13647	M6(Oxidation)	0	0.006	0.09469	32.46	0.00695242	2	1171.53	0.477048	14.9864	0
	High	TSFTSVSR	1	1	1	P13647		0	0.006	0.1011	19.88	0.199949	2	884.447	0.208033	15.6143	0
	High	TEAESWYQTK	1	1	1	P13647		0	0.006	0.1011	15.97	0.30478	2	1242.56	0.611175	17.2416	0
P68871	Hemoglobin subunit beta OS=Homo sapiens GN=HBB PE=1 SV=2 - [HBB_HUMAN]	250.801	35.37	1	4	4	7	147	15.9883	7.28369
	A2	Sequence	# PSMs	# Proteins	# Protein Groups	Protein Group Accessions	Modifications	ΔCn	q-Value	PEP	IonScore	Exp Value	Charge	MH+ [Da]	ΔM [ppm]	RT [min]	# Missed Cleavages
	High	VNVDEVGGEALGR	1	1	1	P68871		0	0	0.004508	92.63	1.26616e-08	2	1314.67	0.605259	18.4646	0
	High	VVAGVANALAHK	2	1	1	P68871		0	0	0.04086	72.66	4.74251e-07	2	1149.67	0.376372	16.9153	0
	High	FFESFGDLSTPDAVmGNPK	2	1	1	P68871	M15(Oxidation)	0	0	0.002655	54.66	3.91566e-05	2	2074.95	2.67163	22.0909	0
	High	VHLTPEEK	2	1	1	P68871		0	0	0.06902	23.97	0.0639382	3	952.51	-0.0966292	14.4124	0
	A2	Sequence	# PSMs	# Proteins	# Protein Groups	Protein Group Accessions	Modifications	ΔCn	q-Value	PEP	IonScore	Exp Value	Charge	MH+ [Da]	ΔM [ppm]	RT [min]	# Missed Cleavages
	High	LGKDAVEDLESVGK	1	2	1	P81605		0	0	0.02294	31.05	0.024146	3	1459.77	0.91908	19.2266	1
	High	ENAGEDPGLAR	1	2	1	P81605		0	0.006	0.1011	52.64	8.24922e-05	2	1128.53	-0.377315	14.7762	0
Q86YZ3	Hornerin OS=Homo sapiens GN=HRNR PE=1 SV=2 - [HORN_HUMAN]	61.521	2.81	1	3	3	4	2850	282.228	10.0376
	A2	Sequence	# PSMs	# Proteins	# Protein Groups	Protein Group Accessions	Modifications	ΔCn	q-Value	PEP	IonScore	Exp Value	Charge	MH+ [Da]	ΔM [ppm]	RT [min]	# Missed Cleavages
	High	GPYESGSGHSSGLGHR	2	1	1	Q86YZ3		0	0	0.00776	42.45	0.000873189	3	1584.71	-0.238237	13.344	0
	High	GPYESGSGHSSGLGHQESR	1	1	1	Q86YZ3		0	0	0.04491	23.37	0.0384314	4	1928.85	0.0342212	13.5457	0
	High	QSSSYGQHESASR	1	1	1	Q86YZ3		0	0	0.06479	18.07	0.114627	3	1423.62	-0.684373	12.0578	0
	A2	Sequence	# PSMs	# Proteins	# Protein Groups	Protein Group Accessions	Modifications	ΔCn	q-Value	PEP	IonScore	Exp Value	Charge	MH+ [Da]	ΔM [ppm]	RT [min]	# Missed Cleavages
	High	LVNEVTEFAK	1	4	1	A0A087WWT3		0	0	0.0442	47	0.000632498	2	1149.62	3.58112	19.0064	0
	High	KVPQVSTPTLVEVSR	1	4	1	A0A087WWT3		0	0.006	0.09758	26.81	0.0135492	3	1639.94	0.308737	18.9348	1

## Sheet: Spot 19
Accession	Description	Score	Coverage	# Proteins	# Unique Peptides	# Peptides	# PSMs	# AAs	MW [kDa]	calc. pI
P04264	Keratin, type II cytoskeletal 1 OS=Homo sapiens GN=KRT1 PE=1 SV=6 - [K2C1_HUMAN]	1375.53	40.84	1	19	23	39	644	65.999	8.11865
	A2	Sequence	# PSMs	# Proteins	# Protein Groups	Protein Group Accessions	Modifications	ΔCn	q-Value	PEP	IonScore	Exp Value	Charge	MH+ [Da]	ΔM [ppm]	RT [min]	# Missed Cleavages
	High	GGGGGGYGSGGSSYGSGGGSYGSGGGGGGGR	2	1	1	P04264		0	0	7.067e-08	116.62	2.72214e-12	2	2383.96	2.04006	15.1241	0
	High	QISNLQQSISDAEQR	3	1	1	P04264		0	0	0.0001599	99.36	3.41839e-09	2	1716.85	1.67178	19.0573	0
	High	LNDLEDALQQAK	1	1	1	P04264		0	0	0.009234	96.68	6.44349e-09	2	1357.7	1.3465	20.0689	0
	High	SLDLDSIIAEVK	1	1	1	P04264		0	0	0.003125	88.36	2.73528e-08	2	1302.72	6.42273	24.4366	0
	High	YEELQITAGR	2	1	1	P04264		0	0	0.01415	84.68	1.03654e-07	2	1179.6	0.654957	18.2391	0
	High	FLEQQNQVLQTK	3	2	2	P04264;P35908		0	0	0.02251	82.83	1.19093e-07	2	1475.79	3.31174	18.0405	0
	High	AEAESLYQSK	2	1	1	P04264		0	0	0.002596	79.72	2.39451e-07	2	1125.54	1.30379	15.5754	0
	High	SKAEAESLYQSK	2	1	1	P04264		0	0	0.0004314	78.37	3.27478e-07	2	1340.67	0.968564	14.7944	1
	High	SGGGFSSGSAGIINYQR	2	1	1	P04264		0	0	7.715e-05	72.13	1.54925e-06	2	1657.8	1.44432	18.9513	0
	High	SLNNQFASFIDK	1	1	1	P04264		0	0	0.09564	62.95	1.39676e-05	2	1383.7	4.67129	21.6577	0
	High	TNAENEFVTIK	2	1	1	P04264		0	0	0.0002593	62.75	1.53956e-05	2	1265.64	0.573428	18.6607	0
	High	IEISELNR	1	2	2	P04264;P35908		0	0	0.02879	61.34	2.05664e-05	2	973.532	0.529634	18.089	0
	High	TNAENEFVTIKK	2	1	1	P04264		0	0	0.01182	60.32	2.39673e-05	2	1393.73	1.57225	17.0011	1
	High	SLVNLGGSK	1	1	1	P04264		0	0	0.04754	55.22	0.000109571	2	874.499	-0.263309	17.5116	0
	High	DYQELmNTK	2	1	1	P04264	M6(Oxidation)	0	0	0.106	53.69	5.55832e-05	2	1157.52	1.03172	15.5802	0
	High	AQYEDIAQK	2	1	1	P04264		0	0	0.01065	51.39	0.00020331	2	1065.52	1.27378	15.3815	0
	High	NmQDmVEDYR	1	1	1	P04264	M2(Oxidation); M5(Oxidation)	0	0	0.05232	50.5	1.11406e-05	2	1332.52	1.58552	15.3156	0
	High	DVDGAYmTK	2	1	1	P04264	M7(Oxidation)	0	0	0.007622	46.98	0.000113253	2	1015.44	0.15548	14.6624	0
	High	LDSELKNmQDmVEDYR	1	1	1	P04264	M8(Oxidation); M11(Oxidation)	0	0	0.004498	40.45	0.000653639	3	2017.89	0.947155	17.2044	1
	High	YEDEINKR	3	3	3	P13647;P04264;P35908		0	0	0.04938	31.93	0.0172165	2	1066.52	-0.225426	13.6136	1
	High	GSYGSGGSSYGSGGGSYGSGGGGGGHGSYGSGSSSGGYR	1	1	1	P04264		0	0	0.03087	27.26	0.00187487	3	3312.31	-0.193519	15.7847	0
	High	TLLEGEESR	1	1	1	P04264		0	0.007	0.1341	38.76	0.0045435	2	1033.52	-0.0411124	16.1831	0
	High	NKYEDEINK	1	2	2	P13647;P04264		0	0.007	0.1224	12.56	1.36161	3	1152.55	0.118471	14.4716	1
P35908	Keratin, type II cytoskeletal 2 epidermal OS=Homo sapiens GN=KRT2 PE=1 SV=2 - [K22E_HUMAN]	1247.79	47.26	1	22	25	36	639	65.3932	8.00146
	A2	Sequence	# PSMs	# Proteins	# Protein Groups	Protein Group Accessions	Modifications	ΔCn	q-Value	PEP	IonScore	Exp Value	Charge	MH+ [Da]	ΔM [ppm]	RT [min]	# Missed Cleavages
	High	GGSGGGGSISGGGYGSGGGSGGR	1	1	1	P35908		0	0	1.954e-05	114.33	1.90023e-11	2	1741.75	1.06933	14.327	0
	High	GFSSGSAVVSGGSR	1	1	1	P35908		0	0	0.0004883	109.81	2.57001e-10	2	1254.61	0.759333	16.0474	0
	High	HGGGGGGFGGGGFGSR	2	1	1	P35908		0	0	0.0001832	99.97	9.01204e-10	2	1320.58	1.12593	15.8508	0
	High	GSSSGGGYSSGSSSYGSGGR	1	1	1	P35908		0	0	9.297e-05	97.18	2.48853e-10	2	1740.71	1.04197	13.9293	0
	High	NVQDAIADAEQR	1	1	1	P35908		0	0	0.001819	89.19	2.59685e-08	2	1329.64	0.772508	18.1497	0
	High	FLEQQNQVLQTK	3	2	2	P04264;P35908		0	0	0.02251	82.83	1.19093e-07	2	1475.79	3.31174	18.0405	0
	High	SISISVAGGGGGFGAAGGFGGR	1	1	1	P35908		0	0	0.0006236	82.8	1.13358e-07	2	1838.92	4.82681	21.3151	0
	High	TAAENDFVTLKK	2	1	1	P35908		0	0	0.00211	79.24	2.07276e-07	2	1336.71	1.07316	17.151	1
	High	YEELQVTVGR	1	1	1	P35908		0	0	0.01178	76.54	8.10751e-07	2	1193.62	-0.498641	18.4678	0
	High	SKEEAEALYHSK	3	1	1	P35908		0	0	0.003463	74.75	1.02667e-06	2	1391.68	1.08281	14.2837	1
	High	TAAENDFVTLK	1	1	1	P35908		0	0	0.00751	68.64	4.49299e-06	2	1208.62	0.378314	18.8245	0
	High	AQYEEIAQR	1	1	1	P35908		0	0	0.008863	64.03	1.33239e-05	2	1107.54	0.279167	15.7123	0
	High	YLDGLTAER	1	1	1	P35908		0	0	0.002239	62.83	1.17008e-05	2	1037.53	0.167211	18.223	0
	High	IEISELNR	1	2	2	P04264;P35908		0	0	0.02879	61.34	2.05664e-05	2	973.532	0.529634	18.089	0
	High	DYQELmNVK	1	1	1	P35908	M6(Oxidation)	0	0	0.02671	60.12	1.73149e-05	2	1155.54	1.14947	16.9596	0
	High	LQGEIAHVK	2	1	1	P35908		0	0	0.001591	58.87	1.50473e-05	2	994.567	-0.869755	14.6907	0
	High	DVDNAYmIK	1	1	1	P35908	M7(Oxidation)	0	0	0.03062	55.44	5.15795e-05	2	1084.5	1.00022	16.8627	0
	High	TSQNSELNNmQDLVEDYK	1	1	1	P35908	M10(Oxidation)	0	0	0.002172	53.94	4.19791e-05	2	2143.95	3.74642	18.5642	0
	High	GGSISGGGYGSGGGK	2	1	1	P35908		0	0	0.0479	53.76	5.97432e-05	2	1197.55	0.276386	13.9644	0
	High	TSQNSELNNmQDLVEDYKK	1	1	1	P35908	M10(Oxidation)	0	0	0.001421	51.04	0.000104284	3	2272.04	1.35366	17.517	1
	High	GGSSSGGGYGSGGGGSSSVK	2	1	1	P35908		0	0	0.02062	32.35	0.00328888	2	1588.68	0.881705	13.0379	0
	High	YEDEINKR	3	3	3	P13647;P04264;P35908		0	0	0.04938	31.93	0.0172165	2	1066.52	-0.225426	13.6136	1
	High	mSGDLSSNVTVSVTSSTISSNVASK	1	1	1	P35908	M1(Oxidation)	0	0	0.05728	28.76	0.0255447	3	2474.2	4.10585	19.8862	0
	High	KDVDNAYmIK	1	1	1	P35908	M8(Oxidation)	0	0	0.02192	13.55	1.11276	2	1212.59	0.492464	15.2726	1
	High	HGDSLKEIK	1	1	1	P35908		0	0.007	0.1501	16.99	0.331977	3	1026.56	-0.69966	13.5472	1
P13645	Keratin, type I cytoskeletal 10 OS=Homo sapiens GN=KRT10 PE=1 SV=6 - [K1C10_HUMAN]	921.618	28.77	1	15	18	26	584	58.7917	5.21143
	A2	Sequence	# PSMs	# Proteins	# Protein Groups	Protein Group Accessions	Modifications	ΔCn	q-Value	PEP	IonScore	Exp Value	Charge	MH+ [Da]	ΔM [ppm]	RT [min]	# Missed Cleavages
	High	QSLEASLAETEGR	1	1	1	P13645		0	0	4.029e-07	106.85	5.12214e-10	2	1390.68	0.807614	18.7872	0
	High	GSLGGGFSSGGFSGGSFSR	2	1	1	P13645		0	0	3.683e-05	102.73	7.89336e-10	2	1707.77	-0.409496	20.2416	0
	High	SLLEGEGSSGGGGR	2	1	1	P13645		0	0	2.189e-06	92.85	1.13098e-08	2	1262.6	0.776835	16.0316	0
	High	SQYEQLAEQNR	1	1	1	P13645		0	0	5.404e-05	85.18	6.87176e-08	2	1365.64	0.863498	16.0367	0
	High	ALEESNYELEGK	1	1	1	P13645		0	0	4.742e-05	82.12	1.32879e-07	2	1381.65	1.16279	17.2536	0
	High	QSVEADINGLR	1	1	1	P13645		0	0	0.0002672	69.1	3.52472e-06	2	1201.62	0.536069	18.6969	0
	High	VTmQNLNDR	4	3	3	P02533;P08779;P13645	M3(Oxidation)	0	0	0.02156	63.29	1.21188e-05	2	1106.53	0.322103	13.8618	0
	High	LKYENEVALR	2	1	1	P13645		0	0	0.0002145	54.02	7.60854e-05	2	1234.68	0.44686	17.0701	1
	High	YENEVALR	1	1	1	P13645		0	0	0.003869	52.54	0.000174121	2	993.5	0.456512	16.4745	0
	High	LENEIQTYR	1	1	1	P13645		0	0	0.03743	51.55	0.000211002	2	1165.59	1.42596	16.7344	0
	High	NVQALEIELQSQLALK	1	1	1	P13645		0	0	0.02103	51.08	3.23629e-05	2	1797.02	7.36141	24.152	0
	High	SQYEQLAEQNRK	2	1	1	P13645		0	0	0.004548	49.5	0.000330434	2	1493.74	1.77058	15.0695	1
	High	ELTTEIDNNIEQISSYK	1	1	1	P13645		0	0	0.005986	47.58	0.00041376	2	1996.99	7.07753	22.1513	0
	High	VLDELTLTK	1	1	1	P13645		0	0	0.02403	46.62	0.00039961	2	1031.6	0.0823679	19.5575	0
	High	LASYLDKVR	2	3	3	P02533;P08779;P13645		0	0	0.007457	40.15	0.00124138	3	1064.61	0.216299	17.1882	1
	High	QSVEADINGLRR	1	1	1	P13645		0	0	0.06055	38.26	0.00393351	3	1357.72	-0.40084	17.7762	1
	High	LASYLDK	1	4	4	P02533;P08779;P13645;P35527		0	0	0.1097	37.77	0.00350093	2	809.441	0.432554	16.6743	0
	High	IKEWYEK	1	1	1	P13645		0	0	0.04572	31.34	0.0188403	2	995.52	0.500141	16.2458	1
P35527	Keratin, type I cytoskeletal 9 OS=Homo sapiens GN=KRT9 PE=1 SV=3 - [K1C9_HUMAN]	765.558	27.77	1	12	13	19	623	62.0268	5.23682
	A2	Sequence	# PSMs	# Proteins	# Protein Groups	Protein Group Accessions	Modifications	ΔCn	q-Value	PEP	IonScore	Exp Value	Charge	MH+ [Da]	ΔM [ppm]	RT [min]	# Missed Cleavages
	High	GGSGGSYGGGGSGGGYGGGSGSR	2	1	1	P35527		0	0	0.0002244	118.37	3.42033e-12	2	1791.73	0.902154	13.7954	0
	High	GGSGGSHGGGSGFGGESGGSYGGGEEASGSGGGYGGGSGK	1	1	1	P35527		0	0	2.29984e-08	117.3	1.85768e-12	3	3223.29	2.37352	15.7059	0
	High	VQALEEANNDLENK	1	1	1	P35527		0	0	4.949e-07	104.88	7.91588e-10	2	1586.77	1.65547	17.6558	0
	High	SGGGGGGGLGSGGSIR	2	1	1	P35527		0	0	0.0007217	87.18	5.04406e-08	2	1232.6	0.640201	15.3271	0
	High	QGVDADINGLR	1	1	1	P35527		0	0	3.952e-05	70.47	2.01921e-06	2	1157.59	0.631573	18.0164	0
	High	FSSSSGYGGGSSR	2	1	1	P35527		0	0	0.001883	69.12	7.71508e-07	2	1235.53	0.669603	14.196	0
	High	STmQELNSR	3	1	1	P35527	M3(Oxidation)	0	0	0.02596	56.48	3.50853e-05	2	1081.49	0.125811	13.6631	0
	High	GSRGGSGGSYGGGGSGGGYGGGSGSR	1	1	1	P35527		0	0	0.0001747	52.66	1.9783e-05	3	2091.88	0.320043	13.1951	1
	High	QVLDNLTmEK	1	1	1	P35527	M8(Oxidation)	0	0	0.01539	52.26	0.000250494	2	1206.6	0.637612	17.8425	0
	High	IKFEmEQNLR	2	1	1	P35527	M5(Oxidation)	0	0	0.0003122	49.48	0.000309979	3	1323.67	0.480198	16.6039	1
	High	LASYLDK	1	4	4	P02533;P08779;P13645;P35527		0	0	0.1097	37.77	0.00350093	2	809.441	0.432554	16.6743	0
	High	IQDWYDKK	1	1	1	P35527		0	0	0.02101	35.23	0.00640321	3	1095.55	0.277545	16.1658	1
	High	QEYEQLIAK	1	1	1	P35527		0	0	0.08942	35.05	0.00826848	2	1121.59	1.22978	17.8369	0
P02533	Keratin, type I cytoskeletal 14 OS=Homo sapiens GN=KRT14 PE=1 SV=4 - [K1C14_HUMAN]	429.201	18.86	1	3	8	12	472	51.5294	5.16064
	A2	Sequence	# PSMs	# Proteins	# Protein Groups	Protein Group Accessions	Modifications	ΔCn	q-Value	PEP	IonScore	Exp Value	Charge	MH+ [Da]	ΔM [ppm]	RT [min]	# Missed Cleavages
	High	APSTYGGGLSVSSSR	1	1	1	P02533		0	0	0.0002604	95	9.40778e-09	2	1425.7	1.40201	16.8746	0
	High	ALEEANADLEVK	1	2	2	P02533;P08779		0	0	0.0001841	88.54	3.88385e-08	2	1301.66	1.002	17.7647	0
	High	EVATNSELVQSGK	1	1	1	P02533		0	0	4.497e-05	85.01	9.32304e-08	2	1361.69	0.508594	15.7175	0
	High	VTmQNLNDR	4	3	3	P02533;P08779;P13645	M3(Oxidation)	0	0	0.02156	63.29	1.21188e-05	2	1106.53	0.322103	13.8618	0
	High	LEQEIATYR	1	2	2	P02533;P08779		0	0	0.0143	57.74	6.55402e-05	2	1122.58	0.566679	16.9363	0
	High	LASYLDKVR	2	3	3	P02533;P08779;P13645		0	0	0.007457	40.15	0.00124138	3	1064.61	0.216299	17.1882	1
	High	LASYLDK	1	4	4	P02533;P08779;P13645;P35527		0	0	0.1097	37.77	0.00350093	2	809.441	0.432554	16.6743	0
	High	LLEGEDAHLSSSQFSSGSQSSR	1	1	1	P02533		0	0	0.0005549	34.26	0.00506214	3	2309.07	2.54178	17.9163	0
P08779	Keratin, type I cytoskeletal 16 OS=Homo sapiens GN=KRT16 PE=1 SV=4 - [K1C16_HUMAN]	369.773	15.64	1	2	7	11	473	51.2362	5.04639
	A2	Sequence	# PSMs	# Proteins	# Protein Groups	Protein Group Accessions	Modifications	ΔCn	q-Value	PEP	IonScore	Exp Value	Charge	MH+ [Da]	ΔM [ppm]	RT [min]	# Missed Cleavages
	High	ALEEANADLEVK	1	2	2	P02533;P08779		0	0	0.0001841	88.54	3.88385e-08	2	1301.66	1.002	17.7647	0
	High	VTmQNLNDR	4	3	3	P02533;P08779;P13645	M3(Oxidation)	0	0	0.02156	63.29	1.21188e-05	2	1106.53	0.322103	13.8618	0
	High	APSTYGGGLSVSSR	1	1	1	P08779		0	0	0.007589	62.53	1.34871e-05	2	1338.67	0.52563	16.9419	0
	High	GQTGGDVNVEmDAAPGVDLSR	1	1	1	P08779	M11(Oxidation)	0	0	0.02627	59.25	1.23604e-05	2	2103.97	2.07108	18.6126	0
	High	LEQEIATYR	1	2	2	P02533;P08779		0	0	0.0143	57.74	6.55402e-05	2	1122.58	0.566679	16.9363	0
	High	LASYLDKVR	2	3	3	P02533;P08779;P13645		0	0	0.007457	40.15	0.00124138	3	1064.61	0.216299	17.1882	1
	High	LASYLDK	1	4	4	P02533;P08779;P13645;P35527		0	0	0.1097	37.77	0.00350093	2	809.441	0.432554	16.6743	0
P13647	Keratin, type II cytoskeletal 5 OS=Homo sapiens GN=KRT5 PE=1 SV=3 - [K2C5_HUMAN]	193.215	11.69	1	6	8	10	590	62.34	7.73779
	A2	Sequence	# PSMs	# Proteins	# Protein Groups	Protein Group Accessions	Modifications	ΔCn	q-Value	PEP	IonScore	Exp Value	Charge	MH+ [Da]	ΔM [ppm]	RT [min]	# Missed Cleavages
	High	YEELQQTAGR	1	1	1	P13647		0	0	0.001814	65.37	7.55046e-06	2	1194.58	0.934309	15.3214	0
	High	AQYEEIANR	1	1	1	P13647		0	0	0.002254	63.83	1.29582e-05	2	1093.53	0.752126	15.6465	0
	High	ISISTSGGSFR	1	1	1	P13647		0	0	0.003867	59.22	3.35087e-05	2	1111.57	0.00454198	18.1603	0
	High	LAELEEALQK	1	1	1	P13647		0	0	0.01605	58.53	5.49202e-05	2	1143.63	0.228039	19.3604	0
	High	YEDEINKR	3	3	3	P13647;P04264;P35908		0	0	0.04938	31.93	0.0172165	2	1066.52	-0.225426	13.6136	1
	High	TEAESWYQTK	1	1	1	P13647		0	0	0.05666	26.19	0.0289726	2	1242.56	0.512934	17.2109	0
	High	EYQELmNTK	1	1	1	P13647	M6(Oxidation)	0	0.007	0.1548	32.78	0.00632676	2	1171.53	0.0602593	14.9986	0
	High	NKYEDEINK	1	2	2	P13647;P04264		0	0.007	0.1224	12.56	1.36161	3	1152.55	0.118471	14.4716	1
A8MVZ9	Fructose-bisphosphate aldolase OS=Homo sapiens GN=ALDOC PE=1 SV=1 - [A8MVZ9_HUMAN]	149.951	15.18	2	4	4	4	336	36.2726	7.72314
	A2	Sequence	# PSMs	# Proteins	# Protein Groups	Protein Group Accessions	Modifications	ΔCn	q-Value	PEP	IonScore	Exp Value	Charge	MH+ [Da]	ΔM [ppm]	RT [min]	# Missed Cleavages
	High	LSQIGVENTEENR	1	2	1	A8MVZ9		0	0	0.0008054	73.53	9.1827e-07	2	1488.73	0.729996	16.5498	0
	High	GILAADESVGSmAK	1	2	1	A8MVZ9	M12(Oxidation)	0	0	0.0002613	72.26	1.56893e-06	2	1364.67	1.6693	17.5878	0
	High	DNAGAATEEFIK	1	2	1	A8MVZ9		0	0	0.03317	43.54	0.000900667	2	1265.6	0.182141	18.532	0
	High	PHSYPALSAEQK	1	2	1	A8MVZ9		0	0	0.02319	31.27	0.0185866	3	1327.66	0.548551	15.5097	0
	A2	Sequence	# PSMs	# Proteins	# Protein Groups	Protein Group Accessions	Modifications	ΔCn	q-Value	PEP	IonScore	Exp Value	Charge	MH+ [Da]	ΔM [ppm]	RT [min]	# Missed Cleavages
	High	AGFAGDDAPR	1	5	1	I3L1U9		0	0	0.01381	74.79	5.90772e-07	2	976.449	0.562075	15.4134	0
	High	GYSFTTTAER	1	5	1	I3L1U9		0	0.007	0.1689	22.01	0.107016	2	1132.53	0.810867	17.1568	0

## Sheet: Spot 20
Accession	Description	Score	Coverage	# Proteins	# Unique Peptides	# Peptides	# PSMs	# AAs	MW [kDa]	calc. pI
P04264	Keratin, type II cytoskeletal 1 OS=Homo sapiens GN=KRT1 PE=1 SV=6 - [K2C1_HUMAN]	1312.04	24.53	1	14	16	46	644	65.999	8.11865
	A2	Sequence	# PSMs	# Proteins	# Protein Groups	Protein Group Accessions	Modifications	ΔCn	q-Value	PEP	IonScore	Exp Value	Charge	MH+ [Da]	ΔM [ppm]	RT [min]	# Missed Cleavages
	High	GGGGGGYGSGGSSYGSGGGSYGSGGGGGGGR	4	1	1	P04264		0	0	1.189e-12	124.07	4.30916e-13	2	2383.95	1.11837	15.1794	0
	High	SLDLDSIIAEVK	2	1	1	P04264		0	0	2.288e-12	102.08	1.25127e-09	2	1302.72	5.39199	24.4347	0
	High	YEELQITAGR	3	1	1	P04264		0	0	1.136e-07	89.73	3.24032e-08	2	1179.6	0.758441	18.2762	0
	High	AEAESLYQSK	2	1	1	P04264		0	0	1.135e-07	71.4	1.66982e-06	2	1125.54	0.110789	15.6302	0
	High	FLEQQNQVLQTK	3	2	2	P04264;P35908		0	0	4.415e-07	69.91	2.54214e-06	2	1475.79	3.22902	18.0727	0
	High	TNAENEFVTIK	3	1	1	P04264		0	0	1.028e-07	67.33	5.36288e-06	2	1265.64	0.862776	18.6958	0
	High	SKAEAESLYQSK	11	1	1	P04264		0	0	1.014e-08	60.42	2.09707e-05	2	1340.67	0.513306	15.229	1
	High	TLLEGEESR	3	1	1	P04264		0	0	0.0001171	59.88	3.76254e-05	2	1033.52	1.37623	16.4467	0
	High	AQYEDIAQK	3	1	1	P04264		0	0	0.001395	53.91	0.000114414	2	1065.52	1.5029	15.5431	0
	High	NmQDmVEDYR	2	1	1	P04264	M2(Oxidation); M5(Oxidation)	0	0	0.0001757	53.87	5.33265e-06	2	1332.52	0.852656	15.3586	0
	High	DVDGAYmTK	3	1	1	P04264	M7(Oxidation)	0	0	0.0001995	49.85	5.74504e-05	2	1015.44	0.395908	14.6404	0
	High	IEISELNR	1	2	2	P04264;P35908		0	0	0.02586	43.96	0.00173975	2	973.533	1.78352	18.1187	0
	High	DYQELmNTK	1	1	1	P04264	M6(Oxidation)	0	0	0.006114	42.72	0.000700279	2	1157.51	0.504423	15.6889	0
	High	TNAENEFVTIKK	3	1	1	P04264		0	0	0.01486	39.17	0.00335336	3	1393.73	-0.7803	18.6588	1
	High	LDSELKNmQDmVEDYR	1	1	1	P04264	M8(Oxidation); M11(Oxidation)	0	0	0.001798	19.94	0.0603277	3	2017.89	0.493449	17.228	1
	High	SLVNLGGSK	1	1	1	P04264		0	0.003	0.1163	34.66	0.0124652	2	874.499	-0.333104	17.6121	0
P35527	Keratin, type I cytoskeletal 9 OS=Homo sapiens GN=KRT9 PE=1 SV=3 - [K1C9_HUMAN]	1176.06	26	1	10	11	32	623	62.0268	5.23682
	A2	Sequence	# PSMs	# Proteins	# Protein Groups	Protein Group Accessions	Modifications	ΔCn	q-Value	PEP	IonScore	Exp Value	Charge	MH+ [Da]	ΔM [ppm]	RT [min]	# Missed Cleavages
	High	GGSGGSYGGGGSGGGYGGGSGSR	5	1	1	P35527		0	0	7.051e-14	112.01	1.47934e-11	2	1791.73	1.03841	14.1158	0
	High	SGGGGGGGLGSGGSIR	5	1	1	P35527		0	0	1.725e-13	99.31	3.08873e-09	2	1232.6	0.541166	15.347	0
	High	FSSSSGYGGGSSR	4	1	1	P35527		0	0	6.105e-12	78.57	8.7567e-08	2	1235.53	0.373203	14.5041	0
	High	GGSGGSHGGGSGFGGESGGSYGGGEEASGSGGGYGGGSGK	5	1	1	P35527		0	0	8.495e-14	70.74	8.41337e-08	3	3223.29	2.71436	15.7816	0
	High	QGVDADINGLR	2	1	1	P35527		0	0	2.205e-06	67.58	3.97175e-06	2	1157.59	2.63515	18.0831	0
	High	VQALEEANNDLENK	1	1	1	P35527		0	0	1.069e-08	58.96	2.78256e-05	2	1586.77	2.96328	17.7257	0
	High	STmQELNSR	6	1	1	P35527	M3(Oxidation)	0	0	1.981e-06	56.72	3.3199e-05	2	1081.49	0.0129396	14.182	0
	High	QEYEQLIAK	1	1	1	P35527		0	0	0.02302	50.18	0.000253761	2	1121.59	1.33862	17.8807	0
	High	QVLDNLTmEK	1	1	1	P35527	M8(Oxidation)	0	0	0.01262	45.31	0.00124107	2	1206.61	1.44696	17.8694	0
	High	IKFEmEQNLR	1	1	1	P35527	M5(Oxidation)	0	0	0.01783	26.62	0.0593426	3	1323.67	0.341867	16.641	1
	High	LASYLDK	1	3	3	P02533;P13645;P35527		0	0.003	0.1717	40.38	0.00191948	2	809.44	-0.246083	16.4973	0
P35908	Keratin, type II cytoskeletal 2 epidermal OS=Homo sapiens GN=KRT2 PE=1 SV=2 - [K22E_HUMAN]	827.179	28.01	1	11	13	25	639	65.3932	8.00146
	A2	Sequence	# PSMs	# Proteins	# Protein Groups	Protein Group Accessions	Modifications	ΔCn	q-Value	PEP	IonScore	Exp Value	Charge	MH+ [Da]	ΔM [ppm]	RT [min]	# Missed Cleavages
	High	GFSSGSAVVSGGSR	3	1	1	P35908		0	0	6.058e-16	109.55	2.72857e-10	2	1254.61	-0.019047	16.1132	0
	High	GGSGGGGSISGGGYGSGGGSGGR	2	1	1	P35908		0	0	2.57e-06	92.91	2.63516e-09	2	1741.75	0.788993	14.3731	0
	High	GSSSGGGYSSGSSSYGSGGR	2	1	1	P35908		0	0	9.475e-11	84.01	5.16349e-09	2	1740.71	0.831587	13.988	0
	High	NVQDAIADAEQR	1	1	1	P35908		0	0	2.896e-07	70.37	1.97901e-06	2	1329.64	0.956122	18.2025	0
	High	FLEQQNQVLQTK	3	2	2	P04264;P35908		0	0	4.415e-07	69.91	2.54214e-06	2	1475.79	3.22902	18.0727	0
	High	AQYEEIAQR	2	1	1	P35908		0	0	6.787e-06	63.79	1.39346e-05	2	1107.54	0.830252	15.802	0
	High	GGSISGGGYGSGGGK	3	1	1	P35908		0	0	3.593e-09	57.4	2.58398e-05	2	1197.55	0.37832	14.1102	0
	High	DYQELmNVK	1	1	1	P35908	M6(Oxidation)	0	0	0.001747	55.28	5.18845e-05	2	1155.54	0.515631	17.0347	0
	High	GGSSSGGGYGSGGGGSSSVK	3	1	1	P35908		0	0	6.071e-08	54.39	2.05612e-05	2	1588.68	0.574356	13.3929	0
	High	DVDNAYmIK	1	1	1	P35908	M7(Oxidation)	0	0	0.0004208	50.01	0.000180085	2	1084.5	1.00022	16.899	0
	High	IEISELNR	1	2	2	P04264;P35908		0	0	0.02586	43.96	0.00173975	2	973.533	1.78352	18.1187	0
	High	YLDGLTAER	2	1	1	P35908		0	0	0.001585	38.06	0.00350927	2	1037.53	0.0495563	18.2873	0
	High	TSQNSELNNmQDLVEDYKK	1	1	1	P35908	M10(Oxidation)	0	0	0.0005905	21.46	0.0864541	3	2272.04	-0.0969751	17.5845	1
P13645	Keratin, type I cytoskeletal 10 OS=Homo sapiens GN=KRT10 PE=1 SV=6 - [K1C10_HUMAN]	745.248	23.63	1	10	13	28	584	58.7917	5.21143
	A2	Sequence	# PSMs	# Proteins	# Protein Groups	Protein Group Accessions	Modifications	ΔCn	q-Value	PEP	IonScore	Exp Value	Charge	MH+ [Da]	ΔM [ppm]	RT [min]	# Missed Cleavages
	High	SLLEGEGSSGGGGR	4	1	1	P13645		0	0	5.264e-13	95.18	6.61388e-09	2	1262.6	0.583471	16.1382	0
	High	SQYEQLAEQNR	1	1	1	P13645		0	0	1.15e-06	78.84	2.95848e-07	2	1365.64	1.04227	16.127	0
	High	ALEESNYELEGK	3	1	1	P13645		0	0	4.373e-07	75.72	5.98794e-07	2	1381.65	1.78125	17.2875	0
	High	GSLGGGFSSGGFSGGSFSR	2	1	1	P13645		0	0	3.202e-08	68.36	2.39246e-06	2	1707.77	1.16305	20.2031	0
	High	VTmQNLNDR	4	2	2	P02533;P13645	M3(Oxidation)	0	0	0.0001564	68.21	3.90356e-06	2	1106.53	0.211785	14.569	0
	High	LENEIQTYR	1	1	1	P13645		0	0	0.0002596	57.93	4.83999e-05	2	1165.59	0.588131	16.8048	0
	High	YENEVALR	1	1	1	P13645		0	0	9.172e-05	52.22	0.000187435	2	993.5	0.272209	16.5155	0
	High	LAADDFR	2	2	2	P02533;P13645		0	0	0.02892	39.64	0.00415558	2	807.399	-0.160563	17.3691	0
	High	SQYEQLAEQNRK	5	1	1	P13645		0	0	1.473e-05	38.93	0.00373579	2	1493.74	0.544756	15.2627	1
	High	NVSTGDVNVEmNAAPGVDLTQLLNNmR	2	1	1	P13645	M11(Oxidation); M26(Oxidation)	0	0	9.038e-06	33.91	0.00573085	3	2904.39	2.55461	22.907	0
	High	LKYENEVALR	1	1	1	P13645		0	0	0.00427	22.31	0.112798	3	1234.68	0.361818	17.1154	1
	High	QSVEADINGLRR	1	1	1	P13645		0	0	0.06561	17.71	0.506607	3	1357.72	1.15008	17.8543	1
	High	LASYLDK	1	3	3	P02533;P13645;P35527		0	0.003	0.1717	40.38	0.00191948	2	809.44	-0.246083	16.4973	0
P02533	Keratin, type I cytoskeletal 14 OS=Homo sapiens GN=KRT14 PE=1 SV=4 - [K1C14_HUMAN]	431.226	17.8	1	4	7	11	472	51.5294	5.16064
	A2	Sequence	# PSMs	# Proteins	# Protein Groups	Protein Group Accessions	Modifications	ΔCn	q-Value	PEP	IonScore	Exp Value	Charge	MH+ [Da]	ΔM [ppm]	RT [min]	# Missed Cleavages
	High	ALEEANADLEVK	1	1	1	P02533		0	0	2.086e-08	96.69	5.94652e-09	2	1301.66	1.09578	17.774	0
	High	APSTYGGGLSVSSSR	1	1	1	P02533		0	0	9.439e-12	90.28	2.71424e-08	2	1425.7	2.08698	16.9103	0
	High	EVATNSELVQSGK	1	1	1	P02533		0	0	8.349e-12	81.44	2.12108e-07	2	1361.69	0.687887	15.7696	0
	High	VTmQNLNDR	4	2	2	P02533;P13645	M3(Oxidation)	0	0	0.0001564	68.21	3.90356e-06	2	1106.53	0.211785	14.569	0
	High	GQVGGDVNVEmDAAPGVDLSR	1	1	1	P02533	M11(Oxidation)	0	0	4.056e-06	45.11	0.000575015	2	2101.98	0.801089	19.1098	0
	High	LAADDFR	2	2	2	P02533;P13645		0	0	0.02892	39.64	0.00415558	2	807.399	-0.160563	17.3691	0
	High	LASYLDK	1	3	3	P02533;P13645;P35527		0	0.003	0.1717	40.38	0.00191948	2	809.44	-0.246083	16.4973	0
Q15365	Poly(rC)-binding protein 1 OS=Homo sapiens GN=PCBP1 PE=1 SV=2 - [PCBP1_HUMAN]	200.505	16.57	1	5	5	8	356	37.4739	7.09326
	A2	Sequence	# PSMs	# Proteins	# Protein Groups	Protein Group Accessions	Modifications	ΔCn	q-Value	PEP	IonScore	Exp Value	Charge	MH+ [Da]	ΔM [ppm]	RT [min]	# Missed Cleavages
	High	IANPVEGSSGR	3	1	1	Q15365		0	0	2.959e-06	55.06	7.81282e-05	2	1086.55	-0.553167	15.1683	0
	High	QGANINEIR	2	1	1	Q15365		0	0	2.016e-05	50.22	0.000193448	2	1014.53	0.151018	15.9445	0
	High	INISEGNcPER	1	1	1	Q15365	C8(Carbamidomethyl)	0	0	0.0002465	46.86	0.000310125	2	1288.6	1.17951	16.0788	0
	High	AFAmIIDK	1	1	1	Q15365	M4(Oxidation)	0	0	0.0009727	42.1	0.00149524	2	924.486	-0.0961156	18.7857	0
	High	ESTGAQVQVAGDmLPNSTER	1	1	1	Q15365	M13(Oxidation)	0	0	0.003622	36.4	0.00485664	2	2105.98	3.22599	17.6958	0
P13647	Keratin, type II cytoskeletal 5 OS=Homo sapiens GN=KRT5 PE=1 SV=3 - [K2C5_HUMAN]	143.519	6.27	1	4	4	5	590	62.34	7.73779
	A2	Sequence	# PSMs	# Proteins	# Protein Groups	Protein Group Accessions	Modifications	ΔCn	q-Value	PEP	IonScore	Exp Value	Charge	MH+ [Da]	ΔM [ppm]	RT [min]	# Missed Cleavages
	High	AQYEEIANR	1	1	1	P13647		0	0	2.517e-06	63.54	1.3853e-05	2	1093.53	0.640496	15.7369	0
	High	YEELQQTAGR	2	1	1	P13647		0	0	1.438e-07	63.15	1.47188e-05	2	1194.58	0.116812	15.3699	0
	High	ISISTSGGSFR	1	1	1	P13647		0	0	0.0006528	47.07	0.000600788	2	1111.58	0.773264	18.1335	0
	High	FLEQQNK	1	1	1	P13647		0	0.003	0.1299	39.72	0.00462369	2	906.468	-0.0531662	15.0917	0

[truncated: 13 more sheets: Spot 21, Spot 23, Spot 25, Spot 26, Spot 27, Spot 29, Spot 32A, Spot 35, Spot 38, Spot 40, Spot 42, Spot 44, Spot 45]
